# Supplementary material for: Spontaneous regression of micro-metastases following primary tumor excision: a critical role for primary tumor secretome
Source: BMC Biol. 2020 Nov 6;18:163. doi: 10.1186/s12915-020-00893-2 (PMC7646068; doi:10.1186/s12915-020-00893-2)
Supplement: Supplementary file 2 — Additional file 2: Table S2. Extracellular proteins within the identified MDA-MB-231HM secretome. Table S3. Identified proteins in MDA-MB-231HM conditioned medium. [file 12915_2020_893_MOESM2_ESM.xlsx]

## Sheet: Table S2
Table S2: Extracellular proteins within the identified MDA-MB-231HM secretome.
LFQ intensity data is presented as the mean of biological replicates
Gene names	Protein names	Protein IDs	Peptides	Q-value	Mean LFQ intensity (log2)
VIM	Vimentin	P08670;B0YJC4;B0YJC5;Q5JVS8;P17661;P41219;H7C5W5;P41219-2;P07197;Q16352;B4DIR1;K7ELP4;F8W835;K7EKH9;A0A087WYG8;E7EMV2;E7ESP9;P07197-2;P07196	83	0	35.6412
FN1	Fibronectin;Anastellin;Ugl-Y1;Ugl-Y2;Ugl-Y3	P02751;P02751-17;P02751-3;P02751-7;P02751-15;P02751-6;P02751-9;P02751-14;P02751-8;P02751-5;P02751-10;P02751-11;P02751-13;P02751-12;P02751-4;H0Y7Z1;P02751-16;P02751-2;H0Y4K8	119	0	34.9162
ACTB	Actin, cytoplasmic 1;Actin, cytoplasmic 1, N-terminally processed	P60709;E7EVS6;G5E9R0;C9JZR7;P63267-2;C9JTX5;C9JUM1;Q6S8J3;Q562R1;A5A3E0;P0CG38;P0CG39;Q9BYX7;F8WCH0	37	0	34.7651
ENO1	Alpha-enolase	P06733;P06733-2	54	0	34.569
ALDOA	Fructose-bisphosphate aldolase A;Fructose-bisphosphate aldolase	P04075;J3KPS3;P04075-2;H3BQN4;H3BPS8;H3BUH7;H3BR04;H3BMQ8;H3BU78;H3BR68;P05062;A0A087WXX2	48	0	34.1053
IGFBP7	Insulin-like growth factor-binding protein 7	Q16270;Q16270-2	17	0	33.9976
HSPA8	Heat shock cognate 71 kDa protein	P11142;E9PKE3;P11142-2;E9PNE6;E9PN89;E9PLF4;E9PQQ4;E9PQK7;E9PK54;A8K7Q2;E9PPY6;E9PN25;E9PI65;P54652;E9PS65;E9PM13	48	0	33.8042
PPIA	Peptidyl-prolyl cis-trans isomerase A;Peptidyl-prolyl cis-trans isomerase A, N-terminally processed;Peptidyl-prolyl cis-trans isomerase	P62937;F8WE65;C9J5S7;P62937-2;Q9Y536;F5H284;E5RIZ5;A0A0B4J2A2;A0A075B767;A0A075B759;A2BFH1	19	0	33.6984
MSN	Moesin	P26038;V9GZ54	66	0	33.6478
CTSD	Cathepsin D;Cathepsin D light chain;Cathepsin D heavy chain	P07339;C9JH19;F8WD96;H7C1V0;H7C469;F8W787	33	0	33.5793
CYR61	Protein CYR61	O00622;A0A087WVM3	30	0	33.5688
PSAP	Prosaposin;Saposin-A;Saposin-B-Val;Saposin-B;Saposin-C;Saposin-D	P07602;C9JIZ6;P07602-2;P07602-3;Q5BJH1	32	0	33.503
TIMP1	Metalloproteinase inhibitor 1	P01033;Q5H9A7;H0Y789;Q5H9B5;Q5H9B4	15	0	33.4702
ACTN4	Alpha-actinin-4	O43707;O43707-2;F5GXS2;O43707-3;H7C144;K7EP19;F6THM6;D6RH00	95	0	33.4112
APP	Amyloid beta A4 protein;N-APP;Soluble APP-alpha;Soluble APP-beta;C99;Beta-amyloid protein 42;Beta-amyloid protein 40;C83;P3(42);P3(40);C80;Gamma-secretase C-terminal fragment 59;Gamma-secretase C-terminal fragment 57;Gamma-secretase C-terminal fragment 50;C31	P05067;P05067-8;P05067-7;P05067-11;P05067-9;P05067-4;A0A0A0MRG2;P05067-3;P05067-5;P05067-6;E9PG40;P05067-10;H7C0V9;P05067-2;H7C2L2	42	0	33.3611
B2M	Beta-2-microglobulin;Beta-2-microglobulin form pI 5.3;Beta-2-microglobulin	P61769;H0YL18;H0YLF3;F5H6I0	10	0	33.2765
QSOX1	Sulfhydryl oxidase 1	O00391;O00391-2;H0Y5Z8;A8MXT8	50	0	33.1959
IGFBP4	Insulin-like growth factor-binding protein 4	P22692;P22692-2	14	0	33.1793
PKM	Pyruvate kinase PKM;Pyruvate kinase	P14618;P14618-3;B4DNK4	47	0	32.9957
CLSTN1	Calsyntenin-1;Soluble Alc-alpha;CTF1-alpha	O94985-2	47	0	32.9248
CTGF	Connective tissue growth factor	P29279;P29279-2	32	0	32.8794
LGALS3BP	Galectin-3-binding protein	Q08380;K7EP36;K7ESM3;K7EKQ5;K7ERZ6;K7EJY8;K7EJD3;K7EQT9;K7ES75;K7EN99	25	0	32.7319
CST3	Cystatin-C	P01034	12	0	32.6402
GAPDH	Glyceraldehyde-3-phosphate dehydrogenase	P04406;P04406-2;E7EUT5;O14556	30	0	32.6142
PLAU	Urokinase-type plasminogen activator;Urokinase-type plasminogen activator long chain A;Urokinase-type plasminogen activator short chain A;Urokinase-type plasminogen activator chain B	P00749;E7ET40;P00749-2;S4R3G7	31	0	32.6134
DKK1	Dickkopf-related protein 1	O94907;Q9UBU2;D6RGF1;D6RCC2	11	0	32.2116
AGRN	Agrin;Agrin N-terminal 110 kDa subunit;Agrin C-terminal 110 kDa subunit;Agrin C-terminal 90 kDa fragment;Agrin C-terminal 22 kDa fragment	O00468-6;O00468-3;O00468-7;O00468;O00468-5;O00468-4;A0A087X208;O00468-2;H0Y5U1	80	0	32.1817
CTSZ	Cathepsin Z	Q9UBR2	20	0	32.1503
THBS1	Thrombospondin-1	P07996;P07996-2;P35442;A8MZG1	52	0	32.1289
PCSK9	Proprotein convertase subtilisin/kexin type 9	Q8NBP7;Q8NBP7-2	26	0	31.9271
LGALS1	Galectin-1	P09382;F8WEI7	11	0	31.8782
TNC	Tenascin	P24821-4;P24821;J3QSU6;E9PC84;P24821-2;F5H7V9;P24821-3;P24821-6;H0YGZ3	65	0	31.8647
LOXL2	Lysyl oxidase homolog 2	Q9Y4K0;H0YAP6;E5RHH3;E5RFY0;E5RI22;E5RJL2	39	0	31.7932
NPC2	Epididymal secretory protein E1	P61916;J3KMY5;G3V3E8;E7EMS2;G3V3D1;H0YIZ1;G3V2V8;P61916-2	17	0	31.7639
GGH	Gamma-glutamyl hydrolase	Q92820	13	0	31.7476
GPI	Glucose-6-phosphate isomerase	P06744;A0A0A0MTS2;P06744-2;K7EQ48;K7EP41;K7EPY4;K7ELR7;K7ENA0;K7ERC6;K7ERK8;K7EIL4;K7ESF4	30	0	31.7208
PTX3	Pentraxin-related protein PTX3	P26022	13	0	31.5179
CTSB	Cathepsin B;Cathepsin B light chain;Cathepsin B heavy chain	P07858;E9PKQ7;E9PNL5;E9PHZ5;E9PLY3;E9PSG5;E9PQM1;E9PJ67;E9PCB3;E9PR54;R4GMQ5;E9PS78	19	0	31.4899
TIMP2	Metalloproteinase inhibitor 2	P16035;B4DFW2;K7EIX4;K7EL90	19	0	31.4745
VCL	Vinculin	P18206;P18206-2;Q5JQ13;P18206-3;A0A096LPE1	74	0	31.4416
DAG1	Dystroglycan;Alpha-dystroglycan;Beta-dystroglycan	Q14118;C9J196;C9JQL4;C9JYS1	25	0	31.3652
PROS1	Vitamin K-dependent protein S	P07225;G5E9F8;H7BXT0;C9K0R0	27	0	31.272
LAMC1	Laminin subunit gamma-1	P11047;R4GNC7;Q9Y6N6	63	0	31.2324
LAMB1	Laminin subunit beta-1	P07942;G3XAI2;E7EPA6	67	0	31.2129
CLU	Clusterin;Clusterin beta chain;Clusterin alpha chain	P10909;P10909-4;P10909-5;P10909-2;H0YLK8;P10909-3;E7ERK6;H0YC35;E5RG36;E5RGB0;E5RH61;E5RJZ5;E7ETB4;H0YAS8	18	0	31.189
NUCB1	Nucleobindin-1	Q02818;C9JKZ2;H7BZI1;C9JBD3;C9J3C1	32	0	31.1738
TXN	Thioredoxin	P10599;P10599-2	7	0	31.116
ACTN1	Alpha-actinin-1	P12814;P12814-2;P12814-3;P12814-4;H9KV75;G3V2N5;G3V2W4;P35609-2;P35609;H0YJW3;H7C5W8;H0YJ11;G3V2X9;G3V5M4;G3V2E8;G3V380	67	0	31.0696
FST	Follistatin	P19883-2;P19883;H0YA75;H0YAF9	23	0	31.0527
IGFBP6	Insulin-like growth factor-binding protein 6	P24592;F8VYK9;F8VVA5	10	0	31.0305
ANXA2;ANXA2P2	Annexin A2;Annexin;Putative annexin A2-like protein	P07355;P07355-2;H0YN42;H0YMD0;H0YMU9;H0YM50;A6NMY6;H0YKS4;H0YNP5;H0YN28;H0YL33;H0YMM1;H0YKZ7;H0YLV6;H0YMT9;H0YKX9;H0YKL9;H0YMW4;H0YKV8;H0YNA0;H0YN52;H0YMD9;H0YKN4;H0YLE2;H0YNB8	31	0	31.024
TUBB	Tubulin beta chain	P07437;Q5JP53;Q5ST81	29	0	31.0059
GLG1	Golgi apparatus protein 1	Q92896;Q92896-2;Q92896-3;H3BM42;H3BQU9;H3BQT1;H3BRD8	64	0	31.0048
MYH9	Myosin-9	P35579;P35579-2;P35749;Q5BKV1;B1PS43;P35749-4;P35749-3;P35749-2;B1AH99;A0A0C4DFM8;A1L2Z2;P12883;P12882;P13533;Q9UKX2;Q9Y623;P13535;P11055;Q9UKX3;A7E2Y1;A0A087X0T3	96	0	30.9819
MIF	Macrophage migration inhibitory factor	P14174	6	0	30.7887
HSPH1	Heat shock protein 105 kDa	Q92598;Q92598-2;Q92598-3;Q92598-4;A0A0A0MSM0;R4GN69;Q5TBM3	45	0	30.6791
SERPINE1	Plasminogen activator inhibitor 1	P05121;P05121-2	18	0	30.5878
CSF1	Macrophage colony-stimulating factor 1;Processed macrophage colony-stimulating factor 1	P09603;P09603-3;P09603-2;E9PKP4;E9PJA2;E9PQ08;H7BY18	9	0	30.5866
ACTG1	Actin, cytoplasmic 2;Actin, cytoplasmic 2, N-terminally processed	P63261;I3L3I0;I3L1U9;I3L4N8;I3L3R2;K7EM38;J3KT65	36	0	30.5576
PLAT	Tissue-type plasminogen activator;Tissue-type plasminogen activator chain A;Tissue-type plasminogen activator chain B	P00750;B4DNJ1;B4DN26;E7ESF4;P00750-3;P00750-4;P00750-2;E5RHG4;E5RGA1;H0YBH9	29	0	30.5449
MET	Hepatocyte growth factor receptor	P08581;P08581-2;P08581-3;H7C174;H7C130;C9JKM5	30	0	30.534
ECM1	Extracellular matrix protein 1	Q16610;Q16610-4;Q16610-2;Q16610-3	21	0	30.5336
CTSL	Cathepsin L1;Cathepsin L1 heavy chain;Cathepsin L1 light chain	P07711;Q5T8F0;Q5NE16;P43235;Q5QP40	14	0	30.4894
ADAMTS1	A disintegrin and metalloproteinase with thrombospondin motifs 1	Q9UHI8;E5RI60;H7C206;E5RJR7;Q8TE58	36	0	30.4752
SRGN	Serglycin	P10124	6	0	30.4393
TMSB4X	Thymosin beta-4;Hematopoietic system regulatory peptide	P62328	5	0	30.4323
LDLR	Low-density lipoprotein receptor	P01130;J3KMZ9;H0YMD1;P01130-3;P01130-5;P01130-6;P01130-4;P01130-2;H0YM92;H0YMQ3	25	0	30.3725
HSPD1	60 kDa heat shock protein, mitochondrial	P10809;E7EXB4;E7ESH4;P10809-2;C9JL25;C9JCQ4;C9JL19;C9J0S9	39	0	30.369
SFN	14-3-3 protein sigma	P31947;P31947-2	16	0	30.3659
LAMA5	Laminin subunit alpha-5	O15230;O15230-2;A0A087WYH7;Q16787;A0A075B783;A0A0A0MSA0;Q16787-3	80	0	30.3298
ITM2B	Integral membrane protein 2B;BRI2, membrane form;BRI2 intracellular domain;BRI2C, soluble form;Bri23 peptide	Q9Y287;Q9Y287-2;U3KQL7	5	0	30.3137
WDR1	WD repeat-containing protein 1	O75083;O75083-3;D6RD66	32	0	30.2579
MMP1	Interstitial collagenase;22 kDa interstitial collagenase;27 kDa interstitial collagenase	P03956	30	0	30.2302
IGFBP1	Insulin-like growth factor-binding protein 1	P08833;C9JXF9;C9J6H2	16	0	30.2258
NRP1	Neuropilin-1	O14786;E9PEP6;E7EX60;Q5T7F0;O14786-3;O14786-2;Q5JWQ6;Q5JWQ4;V9GYL7;H0Y4A0	22	0	30.163
RNASET2	Ribonuclease T2	O00584;D6RHI9;A0A087WZM2;D6REQ6;H0YAE9;A0A087WWI1;O00584-2;J3QQ64	12	0	30.1555
FAM3C	Protein FAM3C	Q92520;C9JP35;C9JMN4	15	0	30.1534
CALR	Calreticulin	P27797;K7EJB9	17	0	30.1067
TPT1	Translationally-controlled tumor protein	P13693;Q5W0H4;A0A0B4J2C3;J3KPG2;E9PJF7;P13693-2;Q56UQ5;Q9HAU6;H0YCX0	11	0	30.1049
SDC4	Syndecan-4	P31431;P31431-2	7	0	30.0931
AXL	Tyrosine-protein kinase receptor UFO	P30530;P30530-2;M0R0W6	7	0	30.0929
TFPI	Tissue factor pathway inhibitor	P10646;C9JBB3;P10646-2;C9JT76;C9JQ14;C9JKV3;C9J103;C9JP39	14	0	30.0798
AKR1B1	Aldose reductase	P15121;E9PCX2;E9PEF9;C9JRZ8;C9JRZ8-2	15	0	30.0089
GRN	Granulins;Acrogranin;Paragranulin;Granulin-1;Granulin-2;Granulin-3;Granulin-4;Granulin-5;Granulin-6;Granulin-7	P28799;P28799-2;K7EKL3;K7EQ05;P28799-3;K7EQI0;K7EMR1;K7EPL0	15	0	29.9979
HMGB1;HMGB1P1	High mobility group protein B1;Putative high mobility group protein B1-like 1	P09429;Q5T7C4;B2RPK0	17	0	29.9931
FUCA2	Plasma alpha-L-fucosidase	Q9BTY2;Q7Z6V2;Q9BTY2-2	17	0	29.9735
PXDN	Peroxidasin homolog	Q92626;H7C1W1;Q92626-2;C9J4I9;H7C3W2;H7C300	55	0	29.9126
PVR	Poliovirus receptor	P15151;A0A0A0MSA9;A0A0C4DG49;P15151-3;P15151-2;P15151-4	7	0	29.8651
TLN1	Talin-1	Q9Y490;Q9Y4G6;H0YMT1	71	0	29.8254
NOV	Protein NOV homolog	P48745	17	0	29.822
ANXA1	Annexin A1;Annexin	P04083;Q5T3N1;Q5T3N0	24	0	29.7768
CRIM1	Cysteine-rich motor neuron 1 protein;Processed cysteine-rich motor neuron 1 protein	Q9NZV1;H7C2T6;H7C1Z0	26	0	29.7738
P4HB	Protein disulfide-isomerase	P07237;H7BZ94;H0Y3Z3;I3L398;I3L0S0;I3L312;I3NI03;I3L3U6;I3L4M2;I3L3P5;I3L514;I3L1Y5	31	0	29.7624
SOD1	Superoxide dismutase [Cu-Zn]	P00441;H7BYH4	12	0	29.7409
PLAUR	Urokinase plasminogen activator surface receptor	Q03405;M0R1I2;M0QYR6;Q03405-2;Q03405-3;M0R0H5;M0R2E9;M0R0Y4;M0QYS6;M0QX27;M0R383	15	0	29.7145
GSN	Gelsolin	P06396;A0A0A0MS51;A0A0A0MT01;P06396-2;P06396-4;P06396-3;Q5T0H9;Q5T0H8	25	0	29.6008
FSTL1	Follistatin-related protein 1	Q12841;Q12841-2;C9J5G4;H7C4W4	20	0	29.594
CALM1;CALM2;CALM3	Calmodulin	P62158;H0Y7A7;F8WBR5;M0QZ52;G3V479;E7ETZ0;E7EMB3;G3V361;Q96HY3;P27482;G3V226;C9J7T9;P02585	5	0	29.5139
RNH1	Ribonuclease inhibitor	P13489;E9PMJ3;E9PLZ3;E9PIM9;H0YCR7;E9PIK5;E9PMN0;E9PMA9	22	0	29.3741
RBMX	RNA-binding motif protein, X chromosome;RNA-binding motif protein, X chromosome, N-terminally processed	P38159;P38159-2;H3BT71;H0Y6E7;H3BUY5;H3BR27;P38159-3;O75526;H3BNC1;Q8N7X1	30	0	29.331
ACTA1;ACTC1;ACTG2;ACTA2	Actin, alpha skeletal muscle;Actin, alpha cardiac muscle 1;Actin, gamma-enteric smooth muscle;Actin, aortic smooth muscle	P68133;P68032;P63267;P62736;A6NL76;F8WB63;B8ZZJ2;C9JFL5;F6UVQ4;F6QUT6	24	0	29.3
CCBE1	Collagen and calcium-binding EGF domain-containing protein 1	Q6UXH8;A0A0A0MS88;Q6UXH8-3;K7EQ81;Q6UXH8-2	15	0	29.2154
PRSS23	Serine protease 23	O95084;O95084-2;E9PRR2	18	0	29.1996
MMP14	Matrix metalloproteinase-14	P50281;F8W1B7	12	0	29.17
COL12A1	Collagen alpha-1(XII) chain	Q99715;D6RGG3;Q99715-4;A0A087X0A8;Q99715-2;H0Y5N9;H0Y4P7;H0Y991	57	0	29.1109
COL6A1	Collagen alpha-1(VI) chain	P12109;A0A087X0S5	23	0	29.0411
KARS	Lysine--tRNA ligase	Q15046;Q15046-2;H3BVA8;J3KRL2;H3BPV7;H3BRC9	27	0	29.0249
PPT1	Palmitoyl-protein thioesterase 1	P50897;E9PIA8;P50897-2;E9PMG2;Q5T0S4;E9PSE5;E9PK48;E9PP28	12	0	29.0249
CFH	Complement factor H	P08603;P08603-2;A0A0D9SG88;Q5TFM2;B1AKG0;Q03591;Q02985;A0A087WYK9;Q6NSD3;Q02985-2	39	0	28.9642
HMGB2	High mobility group protein B2	P26583;D6R9A6	16	0	28.8587
STC1	Stanniocalcin-1	P52823;P52823-2	11	0	28.8326
HSPG2	Basement membrane-specific heparan sulfate proteoglycan core protein;Endorepellin;LG3 peptide	P98160;Q5SZJ2;Q5SZJ1;H0Y5A9;Q5SZI9	53	0	28.804
HDGF	Hepatoma-derived growth factor	P51858;P51858-3;P51858-2	12	0	28.7962
EDIL3	EGF-like repeat and discoidin I-like domain-containing protein 3	O43854;O43854-2	29	0	28.7707
GPC1	Glypican-1;Secreted glypican-1	P35052;H7C410;H7C024;P35052-2;H7BZL4;H7BZE9;C9J4Y6	22	0	28.7471
LAMC2	Laminin subunit gamma-2	Q13753;Q13753-2	32	0	28.7388
TFRC	Transferrin receptor protein 1;Transferrin receptor protein 1, serum form	P02786;G3V0E5;H7C3V5;F8WBE5;Q9UP52;Q9UP52-2;Q9UP52-3	29	0	28.7004
COL4A2	Collagen alpha-2(IV) chain;Canstatin	P08572	11	0	28.6708
CALU	Calumenin	O43852;O43852-3;O43852-4;O43852-2;O43852-5;O43852-15;H0Y875;O43852-11;O43852-10;O43852-6;O43852-13;O43852-14;O43852-9;O43852-8;O43852-12;O43852-7	13	0	28.6623
LTBP4	Latent-transforming growth factor beta-binding protein 4	Q8N2S1;Q8N2S1-2;Q8N2S1-3;A0A0C4DH07;F8WAA0;M0QZX0;Q8N2S1-4;A0A087WVV5;A0A087WVR1;A0A087WXJ2;A0A087WXC2;M0QXV3;M0R351;M0QYE9	31	0	28.5613
MSLN	Mesothelin;Megakaryocyte-potentiating factor;Mesothelin, cleaved form	Q13421-4;Q13421-3;Q13421-2;Q13421;H3BMA1;H3BUX1;H3BR90;H3BV92	16	0	28.473
AREG	Amphiregulin	P15514;D6RFX5	5	0	28.4325
MFGE8	Lactadherin;Lactadherin short form;Medin	Q08431;F5GZN3;Q08431-2;Q08431-3;X6R3G6;H0YKS8;A0A087WUV5	17	0	28.4324
NRG1	Pro-neuregulin-1, membrane-bound isoform;Neuregulin-1	Q02297;Q02297-3;Q02297-4;Q02297-2;E5RHP6;F6RJN6;H0YCP0	8	0	28.4082
DPP7	Dipeptidyl peptidase 2	Q9UHL4;R4GMR2;R4GNE8;R4GMU5;R4GMV4;R4GN05	11	0	28.3268
HIST1H3A;H3F3A;HIST2H3A;HIST3H3;H3F3B;H3F3C	Histone H3.1;Histone H3.3;Histone H3.2;Histone H3.1t;Histone H3;Histone H3.3C	P68431;P84243;Q71DI3;Q16695;K7EK07;Q6NXT2;K7EMV3;B4DEB1;K7ES00;K7EP01	4	0	28.2971
LGALS3	Galectin-3;Galectin	P17931;G3V3R6	10	0	28.2885
DYNC1H1	Cytoplasmic dynein 1 heavy chain 1	Q14204;H0YJ21	57	0	28.2759
JAG1	Protein jagged-1	P78504;P78504-2;Q9Y219;A0A087WXH5;Q9Y219-2	18	0	28.2606
SMPDL3A	Acid sphingomyelinase-like phosphodiesterase 3a	Q92484;Q92484-2	14	0	28.2434
SEMA3A	Semaphorin-3A	Q14563;C9J9C4	15	0	28.2393
SDCBP	Syntenin-1	O00560;O00560-3	16	0	28.176
EXTL2	Exostosin-like 2;Processed exostosin-like 2	Q9UBQ6;C9JEG3;C9IYF5;F5GZK1	8	0	28.1669
MVP	Major vault protein	Q14764;H3BP76;H3BUK7;H3BNF6;H3BRL2;H3BQK6;H3BPZ2;H3BNF2;H3BUP3;H3BQE7	21	0	28.1292
GLA	Alpha-galactosidase A	P06280;V9GYN5	13	0	28.1038
CAPZA1	F-actin-capping protein subunit alpha-1	P52907	12	0	28.0927
TWSG1	Twisted gastrulation protein homolog 1	Q9GZX9;J3QS03;Q9GZX9-2	4	0	28.0871
CD59	CD59 glycoprotein	E9PR17;P13987;E9PNW4;H0YET2	7	0	28.0762
MAN2B2	Epididymis-specific alpha-mannosidase;Alpha-mannosidase	Q9Y2E5;E9PCD7;H0YA68;Q9Y2E5-2	22	0	28.0613
CLTC	Clathrin heavy chain 1;Clathrin heavy chain	Q00610;A0A087WVQ6;Q00610-2;J3KS13;P53675;A0A087WX41;P53675-2;J3KSQ2;K7EJJ5;J3QL20;J3KRF5;F5H5N6	31	0	28.0501
NTN4	Netrin-4	Q9HB63;Q9HB63-3;Q9HB63-2;F8W0I7	14	0	27.8714
SRPX2	Sushi repeat-containing protein SRPX2	O60687	16	0	27.8546
SMPD1	Sphingomyelin phosphodiesterase	P17405;P17405-4;P17405-3;P17405-2;H0YEP5;G3V1E1;E9PQT3;E9PL59;E9PPK6	14	0	27.8519
PAM	Peptidyl-glycine alpha-amidating monooxygenase;Peptidylglycine alpha-hydroxylating monooxygenase;Peptidyl-alpha-hydroxyglycine alpha-amidating lyase	P19021;P19021-5;P19021-2;P19021-4;P19021-3;P19021-6;H7BYD9;H0Y9I4	16	0	27.8041
RNASE4	Ribonuclease 4	P34096	8	0	27.7781
ADAM9	Disintegrin and metalloproteinase domain-containing protein 9	Q13443;F8WC54;A0AVL1;Q13443-2;C9J6H5;C9JPM3	7	0	27.7417
CTSS	Cathepsin S	P25774;P25774-2;U3KPS4;U3KQE7	9	0	27.7287
TGFB2	Transforming growth factor beta-2;Latency-associated peptide	P61812;P61812-2	13	0	27.703
SPINT2	Kunitz-type protease inhibitor 2	O43291;K7EM91;K7EKQ0;O43291-2;K7ESI5;K7EKC8;K7EQZ3	5	0	27.6789
LAMA4	Laminin subunit alpha-4	Q16363;A0A0A0MTC7;A0A0A0MQS9;Q16363-2;E5RFQ2;H0Y351;H0YAQ5;H0YAP9;E5RK79;E5RFD7;E5RHF3;Q6LET9	32	0	27.6428
TGFBI	Transforming growth factor-beta-induced protein ig-h3	Q15582;H0Y8L3;S4R3C6;H0Y9D7;H0YAB8;D6RBX4;H0YAH8;H0Y8M8	16	0	27.6179
NT5E	5-nucleotidase	P21589;P21589-2;Q96B60;H0Y7R7;H0Y3X5	12	0	27.6061
GALNT2	Polypeptide N-acetylgalactosaminyltransferase 2;Polypeptide N-acetylgalactosaminyltransferase 2 soluble form	Q10471;Q10471-2	12	0	27.5944
MDK	Midkine	P21741;E9PPJ5;E9PLM6;P21741-2	11	0	27.5212
AIMP1	Aminoacyl tRNA synthase complex-interacting multifunctional protein 1;Endothelial monocyte-activating polypeptide 2	Q12904;Q12904-2;D6R937	12	0	27.471
GAS6	Growth arrest-specific protein 6	Q14393-2;Q14393-3;Q14393;Q14393-5;Q14393-4	18	0	27.4494
NRP2	Neuropilin-2	O60462;O60462-5;A0A024R412;A0A024R3W6;Q7LBX6;X5D2Q8;O60462-4;O60462-2;O60462-3;O60462-6;C9JH98	20	0	27.4326
VEGFC	Vascular endothelial growth factor C	P49767	14	0	27.4297
SERPINI1	Neuroserpin	Q99574;H7C5T9;C9JQU8;C9JDY5	11	0	27.4247
HTRA1	Serine protease HTRA1	Q92743;H0Y7G9	11	0	27.3705
CHRDL1	Chordin-like protein 1	Q9BU40-4;Q9BU40-2;Q9BU40-3	17	0	27.3604
CSPG4	Chondroitin sulfate proteoglycan 4	Q6UVK1	28	0	27.3491
IGFBPL1	Insulin-like growth factor-binding protein-like 1	Q8WX77	10	0	27.3407
LEPRE1	Prolyl 3-hydroxylase 1	Q32P28;Q32P28-4;Q32P28-3;Q32P28-2;H7C2W6;E2QRI1	12	0	27.3348
SOD3	Extracellular superoxide dismutase [Cu-Zn]	P08294;M0R1V4	9	0	27.3312
ADM	ADM;Adrenomedullin;Proadrenomedullin N-20 terminal peptide	E9PL83;P35318;E9PML4;E9PQE6;E9PQT2	5	0	27.3132
LSR	Lipolysis-stimulated lipoprotein receptor	Q86X29;S4R3V8;Q86X29-6;Q86X29-5;Q86X29-4;Q86X29-2;Q86X29-3;M0QZL9;M0R1W9	13	0	27.2996
TBC1D15	TBC1 domain family member 15	Q8TC07;Q8TC07-2;Q8TC07-3;F8VV61;C9JA93	2	0.0031385	27.2645
MYDGF	Myeloid-derived growth factor	Q969H8;M0QXF7;M0QYN0	6	0	27.2414
HIST1H4A	Histone H4	P62805	10	0	27.2137
LOX	Protein-lysine 6-oxidase	P28300	8	0	27.1511
MICA	MHC class I polypeptide-related sequence A	Q96QC4;A0A024RCL3;A0A0G2JK11;Q29983;A0A0G2JJ55;H0Y615;Q29983-2	9	0	27.1339
YBX1	Nuclease-sensitive element-binding protein 1	P67809;A0A087X1S2;C9J5V9;H0Y449	9	0	27.113
MANF	Mesencephalic astrocyte-derived neurotrophic factor	P55145;A8K878;H7C2D6	9	0	27.0762
RNPEP	Aminopeptidase B	Q9H4A4;A6NKB8;A0A087WU27;A0A087WUS4;C9JMZ3	16	0	27.0608
IGFBP3	Insulin-like growth factor-binding protein 3	P17936;A6XND1;A6XND0;P17936-2;B3KWK7;C9JMX4;H0Y5K2;H0Y485	5	0	27.0247
CTSH	Pro-cathepsin H;Cathepsin H mini chain;Cathepsin H;Cathepsin H heavy chain;Cathepsin H light chain	P09668;A0A087X0D5;E9PKT6	9	0	26.9838
GNPTG	N-acetylglucosamine-1-phosphotransferase subunit gamma	Q9UJJ9;H0YEA7;A0A087WWA2;E9PQQ5	5	0	26.9819
ITGB1	Integrin beta-1	P05556;P05556-2;P05556-5;P05556-4;P05556-3;C9JPK5;H7C4N8;Q5T3E6;E9PLR6;E7EUI6;E7EQW5	11	0	26.9752
IFI30	Gamma-interferon-inducible lysosomal thiol reductase	P13284;M0QZG3	3	0	26.9532
PDGFC	Platelet-derived growth factor C;Platelet-derived growth factor C, latent form;Platelet-derived growth factor C, receptor-binding form	Q9NRA1;Q9NRA1-2;Q9NRA1-3;Q9NRA1-4	7	0	26.8725
ANG	Angiogenin	P03950	7	0	26.8527
PLA2G15	Group XV phospholipase A2	Q8NCC3;H3BMU8;H3BM47;B4DJW4;H3BPT3;Q8NCC3-2;B4DPU0	7	0	26.8331
FBN1	Fibrillin-1	P35555	3	0	26.8327
HEL-S-109;NUCB2;Nucb2	Nucleobindin-2;Nesfatin-1	V9HW75;A0A087WSV8;E9PKG6;P80303;Q2L696;P80303-2;E9PLR0;E9PLE9;H0YEG8;H0YD18;E9PM22;E9PJP3	15	0	26.813
TCN2	Transcobalamin-2	F8WE86;B5MBX2;P20062-2;P20062	4	0	26.7078
LAMB2	Laminin subunit beta-2	P55268;F5H520;A4D0S4;C9JMJ0;A4D0S4-2;A4D0S4-3	21	0	26.702
CDA	Cytidine deaminase	P32320	6	0	26.6917
NOTCH2	Neurogenic locus notch homolog protein 2;Notch 2 extracellular truncation;Notch 2 intracellular domain	Q04721;D2WEZ3	12	0	26.6261
SDC1	Syndecan-1	P18827	2	0	26.6188
ULBP2;RAET1G;RAET1L	NKG2D ligand 2;Retinoic acid early transcript 1G protein;Retinoic acid early transcript 1L protein	Q9BZM5;Q6H3X3;Q5VY80;C9JAK3;Q6H3X3-2	5	0	26.6058
COL4A1	Collagen alpha-1(IV) chain;Arresten	P02462;P02462-2;P29400;P29400-2	6	0	26.5766
TINAGL1	Tubulointerstitial nephritis antigen-like	Q9GZM7;Q9GZM7-3;F6SDV2;Q9GZM7-2	12	0	26.5393
PRSS2	Trypsin-2	P07478;P07477;Q8NHM4;H0Y8D1;CON__P07477;A0A087WW55;E7EQ64	3	0	26.5328
CCL2	C-C motif chemokine 2	P13500	5	0	26.5158
RBP4	Retinol-binding protein 4;Plasma retinol-binding protein(1-182);Plasma retinol-binding protein(1-181);Plasma retinol-binding protein(1-179);Plasma retinol-binding protein(1-176)	P02753;Q5VY30;A0A0C4DGV7	3	0	26.5101
LIPG	Endothelial lipase	Q9Y5X9;B4DTR8;J3QQQ0;Q9Y5X9-2;A0A075B751	7	0	26.5001
PTN	Pleiotrophin	P21246;C9JR52	7	0	26.4789
LFNG	Beta-1,3-N-acetylglucosaminyltransferase lunatic fringe	Q8NES3;Q8NES3-4;A0A087X191;Q8NES3-2;Q8NES3-3	9	0	26.4786
EREG	Proepiregulin;Epiregulin	O14944	3	0	26.4551
SMC3	Structural maintenance of chromosomes protein 3	Q9UQE7	18	0	26.4323
CCDC80	Coiled-coil domain-containing protein 80	Q76M96;Q76M96-2;H7C5K4	11	0	26.4188
CFP	Properdin	P27918;E9PAQ1;C9J7V5	5	0	26.3862
IL1RAP	Interleukin-1 receptor accessory protein	Q9NPH3;Q9NPH3-2;Q9NPH3-5;Q9NPH3-3;C9J1D9;C9J9W1;C9JT28;H7C3W4	7	0	26.3504
ATRN	Attractin	O75882;O75882-3;O75882-2	9	0	26.2583
PVRL1	Nectin-1	Q15223;Q15223-3;Q15223-2	4	0	26.1847
SORD	Sorbitol dehydrogenase	Q00796;H0YLA4;H0YKB3;Q00796-2	9	0	26.1791
CHID1	Chitinase domain-containing protein 1	Q9BWS9;Q9BWS9-3;Q9BWS9-2;E9PI70;E9PIP0;E9PRL3;E9PPH0;E9PPA0;E9PKF1;H0YCC4;H0YC89;H0YDL6	8	0	26.1718
ADAMTSL1	ADAMTS-like protein 1	Q8N6G6;Q8N6G6-1;Q8N6G6-4;Q8N6G6-6;H7BYE3;F8WEP3;A6NIB9;Q8N6G6-5	12	0	26.1352
C1QBP	Complement component 1 Q subcomponent-binding protein, mitochondrial	Q07021;I3L3Q7;I3L3B0	5	0	26.128
TXLNA	Alpha-taxilin	P40222	6	0	26.083
B4GALT1	Beta-1,4-galactosyltransferase 1;Lactose synthase A protein;N-acetyllactosamine synthase;Beta-N-acetylglucosaminylglycopeptide beta-1,4-galactosyltransferase;Beta-N-acetylglucosaminyl-glycolipid beta-1,4-galactosyltransferase;Processed beta-1,4-galactosyltransferase 1	P15291;P15291-2;Q86XA6	4	0	26.0561
CDCP1	CUB domain-containing protein 1	Q9H5V8;Q9H5V8-3;Q9H5V8-2	11	0	26.0214
BMP1	Bone morphogenetic protein 1	P13497;P13497-5;P13497-2;P13497-6;P13497-4;Q9Y6L7;B7ZKR5;Q3MIM8;P13497-3	16	0	26.0055
PKM	Pyruvate kinase PKM;Pyruvate kinase	P14618-2;H3BTN5;H3BQ34;H3BR70;H3BTJ2;H3BUW1;H3BT25;H3BU13;P30613;P30613-2;H3BN34;H3BQZ3	46	0	25.9731
EGFR	Epidermal growth factor receptor;Receptor protein-tyrosine kinase	P00533;A0A0B4J1Y5;E9PFD7;P00533-2;P00533-4;P00533-3;Q504U8;C9JYS6	8	0	25.9589
IL6ST	Interleukin-6 receptor subunit beta	P40189;P40189-3;Q5FC05;D6RH03;P40189-2	6	0	25.947
TFPI2	Tissue factor pathway inhibitor 2	P48307-2;P48307;H7C4A3	5	0	25.8744
PCSK5	Proprotein convertase subtilisin/kexin type 5	Q92824-2;Q92824;B1AMG5;Q5JSG7	10	0	25.8731
ENPP1	Ectonucleotide pyrophosphatase/phosphodiesterase family member 1;Alkaline phosphodiesterase I;Nucleotide pyrophosphatase	P22413;E9PE72	8	0	25.8617
PRDX4	Peroxiredoxin-4	Q13162;H7C3T4;A6NG45;A6NJJ0	8	0	25.8563
FGFR1	Fibroblast growth factor receptor 1;Fibroblast growth factor receptor	P11362;B5A958;C1KBH7;E7EU09;P11362-18;P11362-16;P11362-13;P11362-12;P11362-11;P11362-10;P11362-9;P11362-6;P11362-8;P11362-5;P11362-4;P11362-14;P11362-3;P11362-20;P11362-7;P11362-2;P11362-19;P11362-21;E9PN14;E9PNM3;E9PKV7;E9PKF2	4	0	25.8184
ISG15	Ubiquitin-like protein ISG15	P05161;A0A096LNZ9;A0A096LPJ4	3	0	25.7929
COPA	Coatomer subunit alpha;Xenin;Proxenin	P53621;P53621-2	11	0	25.7849
SLIT2	Slit homolog 2 protein;Slit homolog 2 protein N-product;Slit homolog 2 protein C-product	O94813;A0A0A6YYB8;X6R3P0;O94813-3;O94813-2;A0A087WYV5;E9PCX4;H0Y968	13	0	25.7403
TUBA4A	Tubulin alpha-4A chain	P68366;P68366-2;C9JEV8;C9JQ00;C9JJQ8;C9JDL2	25	0	25.7402
HDLBP	Vigilin	Q00341;A0A024R4E5;Q00341-2;H0Y394;H7C0A4;C9JMQ6;C9JQ82;C9JBS3;C9JEJ8;A0A0E3D6N3;C9JHN6;C9JT62;C9JHS7;C9JK79;C9JHZ8;C9JES8;C9JZI8;C9J5E5;C9JIZ1;H7C2D1	9	0	25.7012
CD55	Complement decay-accelerating factor	P08174;P08174-2;H3BLV0;B1AP13;H7BY55;P08174-4;P08174-3;P08174-5;P08174-6;P08174-7;B1AP15	3	0	25.6929
SCPEP1	Retinoid-inducible serine carboxypeptidase	Q9HB40;I3L4Z9;Q9HB40-2;I3L506;I3L4Z3	6	0	25.6731
TGFB1	Transforming growth factor beta-1;Latency-associated peptide	P01137;M0R2S0	7	0	25.6309
VEGFA	Vascular endothelial growth factor A	P15692-14;A2A2V4;H3BLW8;A0A0A0MTB2;A0A0A0MSI7;A0A0A0MSH5;J3KPA4;P15692-8;P15692-4;P15692-3;P15692-2;P15692;P15692-15;P15692-11;P15692-16;P15692-13;A0A0A0MSH7;P15692-5;P15692-17	3	0	25.6272
BTD	Biotinidase	P43251;P43251-4;P43251-3;P43251-2	3	0	25.6002
EDN1	Endothelin-1;Endothelin-1;Big endothelin-1	P05305	5	0	25.5965
QSOX2	Sulfhydryl oxidase 2;Sulfhydryl oxidase	Q6ZRP7;A0A087X176;H0Y430	9	0	25.5905
HLA-C;HLA-B	HLA class I histocompatibility antigen, Cw-12 alpha chain;HLA class I histocompatibility antigen, Cw-16 alpha chain;HLA class I histocompatibility antigen, Cw-8 alpha chain;HLA class I histocompatibility antigen, Cw-15 alpha chain;HLA class I histocompatibility antigen, Cw-14 alpha chain;HLA class I histocompatibility antigen, Cw-5 alpha chain;HLA class I histocompatibility antigen, Cw-4 alpha ch…	P30508;Q29960-2;P30505;Q07000;P30510;Q29960;Q9TNN7;A2BF26;A0A0G2JIF0;A0A0G2JH50;P30504;Q29940;P30493;P30492;P04222;P30466	10	0	25.5572
SERPINB1	Leukocyte elastase inhibitor	P30740;P30740-2;O75830;C9J7N5;A0A0C4DGW9	6	0	25.5561
IL18	Interleukin-18	Q14116;Q14116-2	6	0	25.5361
F3	Tissue factor	P13726;P13726-2	2	0	25.5127
CXCL8	C-X-C motif chemokine;Interleukin-8;MDNCF-a;Interleukin-8;IL-8(5-77);IL-8(6-77);IL-8(7-77);IL-8(8-77);IL-8(9-77)	C9J4T6;P10145;P10145-2	2	0	25.5087
IGFBP5	Insulin-like growth factor-binding protein 5	P24593	4	0	25.472
THSD4	Thrombospondin type-1 domain-containing protein 4	Q6ZMP0;Q6ZMP0-2	9	0	25.4651
SEMA3C	Semaphorin-3C	Q99985;Q99985-2	10	0	25.4207
GCNT1	Beta-1,3-galactosyl-O-glycosyl-glycoprotein beta-1,6-N-acetylglucosaminyltransferase	Q02742	3	0	25.409
FSTL3	Follistatin-related protein 3	O95633;A0A087X1Q2;K7ES54;O95633-2	5	0	25.3536
C12orf49	UPF0454 protein C12orf49	Q9H741;F8VVN2	2	0	25.3248
PLBD1	Phospholipase B-like 1;Phospholipase B-like 1 chain A;Phospholipase B-like 1 chain B;Phospholipase B-like 1 chain C	Q6P4A8	5	0	25.2105
CREG1	Protein CREG1	O75629	1	0	25.1839
PAPL	Iron/zinc purple acid phosphatase-like protein	Q6ZNF0;M0R045;M0QXC1;M0QYV2	6	0	25.127
CPE	Carboxypeptidase E	P16870;P16870-2	4	0	25.0997
HPSE	Heparanase;Heparanase 8 kDa subunit;Heparanase 50 kDa subunit	Q9Y251;Q9Y251-3;Q9Y251-2;Q9Y251-4;D6RAQ1;D6RHG4	6	0	25.0922
NPC1	Niemann-Pick C1 protein	O15118	3	0	25.091
KISS1	Metastasis-suppressor KiSS-1;Metastin;Kisspeptin-14;Kisspeptin-13;Kisspeptin-10	Q15726;A0A0D9SES6	2	0	25.0268
CRTAP	Cartilage-associated protein	O75718;C9JP16	5	0	25.0051
ESM1	Endothelial cell-specific molecule 1	Q9NQ30;M0R154;Q9NQ30-2	5	0	24.9994
ANXA5	Annexin A5;Annexin	P08758;D6RBE9;D6RBL5;D6RCN3;E9PHT9	6	0	24.9942
VGF	Neurosecretory protein VGF;Neuroendocrine regulatory peptide-1;Neuroendocrine regulatory peptide-2;Antimicrobial peptide VGF[554-577]	O15240;Q05BJ3	5	0	24.9582
FLRT2	Leucine-rich repeat transmembrane protein FLRT2	O43155	7	0	24.9488
PDGFRL	Platelet-derived growth factor receptor-like protein	Q15198	5	0	24.9372
APOA1BP	NAD(P)H-hydrate epimerase	Q8NCW5;Q5T3I4;Q5T3I3;Q8NCW5-2	4	0	24.9049
NENF	Neudesin	Q9UMX5	4	0	24.8839
SIAE	Sialate O-acetylesterase	Q9HAT2;Q9HAT2-2	4	0	24.8622
LAMB3	Laminin subunit beta-3	Q13751;X1WI29;Q5THA1	8	0	24.8588
MMP3	Stromelysin-1	P08254	4	0	24.8215
HBA1	Hemoglobin subunit alpha	P69905	6	0	24.7667
HEBP1	Heme-binding protein 1	Q9NRV9;F5GWX2;H0YG71	3	0	24.719
CLEC11A	C-type lectin domain family 11 member A	Q9Y240;A0A0A6YY95;V9H0X6;M0R081	4	0	24.7158
FJX1	Four-jointed box protein 1	Q86VR8	5	0	24.7144
KAZALD1	Kazal-type serine protease inhibitor domain-containing protein 1	Q96I82-2;Q96I82	2	0	24.6636
GPC4	Glypican-4;Secreted glypican-4	O75487;O75487-2	4	0	24.6437
CD97	CD97 antigen;CD97 antigen subunit alpha;CD97 antigen subunit beta	P48960;P48960-2;P48960-3;Q9UHX3;K7EKV5;K7EPE8;K7EPP8;B4DWB8;M0R0K5;Q9UHX3-5;Q9UHX3-4;Q9UHX3-6;Q9UHX3-3;Q9UHX3-2	6	0	24.5894
LRP8	Low-density lipoprotein receptor-related protein 8	Q14114;Q14114-3;Q14114-2;Q14114-4;E9PKG2;A0A087WW84;E9PP15;H0YEV6	6	0	24.4849
MATN2	Matrilin-2	O00339;O00339-3;O00339-2;H0YBJ4;O00339-4;H0YBU5;H0YBN2	7	0	24.4633
HABP2	Hyaluronan-binding protein 2;Hyaluronan-binding protein 2 50 kDa heavy chain;Hyaluronan-binding protein 2 50 kDa heavy chain alternate form;Hyaluronan-binding protein 2 27 kDa light chain;Hyaluronan-binding protein 2 27 kDa light chain alternate form	Q14520;Q14520-2	2	0	24.3969
KAL1	Anosmin-1	P23352;A0A087WUK9	6	0	24.3941
TGFBR3	Transforming growth factor beta receptor type 3	Q03167;Q03167-2;E9PKY4	3	0	24.3737
YARS	Tyrosine--tRNA ligase, cytoplasmic;Tyrosine--tRNA ligase, cytoplasmic, N-terminally processed;Tyrosine--tRNA ligase	P54577;A0A0C4DGZ5	6	0	24.3401
MAP2K2	Dual specificity mitogen-activated protein kinase kinase 2	P36507;G5E9C7	6	0	24.3292
EPDR1	Mammalian ependymin-related protein 1	Q9UM22;D6RIH7;Q9UM22-2;Q9UM22-3	2	0	24.328
VWA1	von Willebrand factor A domain-containing protein 1	Q6PCB0;J3QLP3;J3QRR0	2	0	24.2841
CAPZA2	F-actin-capping protein subunit alpha-2	P47755;C9JUG7;F8W9N7;P47755-2;A0A0D9SET8	6	0	24.2782
FGFR4	Fibroblast growth factor receptor 4;Receptor protein-tyrosine kinase	P22455;J3KPQ0;P22455-2;E7EWF4;P22455-3;P22607;P22607-3;D6R9V0;D6RG06;I6LM06;F8W9L4;P22607-4;P22607-2	5	0	24.2527
TEX264	Testis-expressed sequence 264 protein	Q9Y6I9;A0A087WTU3	3	0	24.2502
IDE	Insulin-degrading enzyme	P14735;P14735-2	5	0	24.2459
MYOF	Myoferlin	Q9NZM1;Q9NZM1-4;Q9NZM1-7;Q9NZM1-5;Q9NZM1-6;Q9NZM1-3;Q9NZM1-8;Q9NZM1-2	2	0.00084818	24.2407
S100A13	Protein S100-A13	Q99584	1	0	24.2356
TIMP3	Metalloproteinase inhibitor 3	P35625	2	0	24.2349
GPC6	Glypican-6;Secreted glypican-6	Q9Y625;A0A087WT82	3	0	24.2069
LTBP1	Latent-transforming growth factor beta-binding protein 1	Q14766;C9JD84;E7EV71;Q14766-3;Q14766-2;Q14766-5;Q14766-4;H7C2H7;H0YCX6;C9JDW2;H7C4L5	3	0	24.1594
PDGFD	Platelet-derived growth factor D;Platelet-derived growth factor D, latent form;Platelet-derived growth factor D, receptor-binding form	Q9GZP0;Q9GZP0-2;H0YD37	4	0	24.1469
ISM1	Isthmin-1	B1AKI9	2	0	24.1372
DST	Dystonin	Q03001;F8W9J4;Q03001-8;E9PEB9;E7ERU0;E9PHM6;F6QMI7;Q03001-9;Q03001-3;Q6P0N6;E7ETB9;Q03001-13;H0YC82;Q03001-10	9	0	24.1001
CTHRC1	Collagen triple helix repeat-containing protein 1	Q96CG8;Q96CG8-3;Q96CG8-2;E5RK99;E7EVQ5	3	0	24.0925
SEMA3E	Semaphorin-3E	O15041;O15041-2;C9JVH5	5	0	24.0746
ST3GAL1	CMP-N-acetylneuraminate-beta-galactosamide-alpha-2,3-sialyltransferase 1	E5RHV6;Q11201;E5RGL4;Q16842	3	0	23.9448
CST4	Cystatin-S	P01036	3	0	23.9089
CA2	Carbonic anhydrase 2	P00918;E5RID5;E5RK37	2	0	23.8887
KIF23	Kinesin-like protein KIF23;Kinesin-like protein	Q02241;Q02241-2;H7BYN4;Q02241-3;H0YKQ5;H0YME6	4	0	23.806
CST1	Cystatin-SN	P01037	2	0	23.6497
QPCT	Glutaminyl-peptide cyclotransferase	Q16769;B5MCZ9;Q16769-2	1	0	23.6437
LTBP3	Latent-transforming growth factor beta-binding protein 3	Q9NS15;Q9NS15-2;H0YC99;E9PJR2;E9PKW1;E9PRF2;H0YCQ2;E9PPT7;E9PQR0;E9PR84	4	0	23.6214
CPA4	Carboxypeptidase A4	Q9UI42;Q9UI42-2;C9J3P4;C9J6N7;B7Z5J4	2	0	23.6166
ANXA6	Annexin A6;Annexin	P08133;E5RK69;P08133-2;E7EMC6;E5RIU8;E5RJR0;E5RI05;E5RJF5;E5RK63;E5RFF0	3	0	23.6131
NOTCH1	Neurogenic locus notch homolog protein 1;Notch 1 extracellular truncation;Notch 1 intracellular domain	P46531	2	0	23.5605
CST2	Cystatin-SA	P09228	2	0	23.4699
IGF2	Insulin-like growth factor II;Insulin-like growth factor II;Insulin-like growth factor II Ala-25 Del;Preptin	P01344;P01344-2;P01344-3	2	0	23.4614
S100A7A;S100A7	Protein S100-A7A;Protein S100-A7	Q86SG5;P31151	1	0.00042427	23.4487
TIMP4	Metalloproteinase inhibitor 4	Q99727	2	0.0012458	23.4327
COL1A2	Collagen alpha-2(I) chain	P08123;A0A087WTA8	3	0	23.3589
PDGFA	Platelet-derived growth factor subunit A	P04085;H7BYW6;P04085-2;A0A0A0MSC4	3	0	23.3005
MFI2	Melanotransferrin	P08582;C9JVN1;P08582-2	2	0	23.2578
CRISPLD1	Cysteine-rich secretory protein LCCL domain-containing 1	Q9H336;B7Z8V9;Q9H336-2;E5RJS4	3	0	23.2425
FAM3A	Protein FAM3A	P98173-3;A6QRH7;Q5HY75;D3DWX8;P98173-2;P98173	1	0	23.174
CD274	Programmed cell death 1 ligand 1	Q9NZQ7;Q9NZQ7-3	2	0	23.1298
INHBA	Inhibin beta A chain	P08476	3	0.00084317	23.1093
ITFG1	T-cell immunomodulatory protein	Q8TB96;F5GXC5	3	0	23.0953
CTSV	Cathepsin L2	O60911	3	0	23.0816
FLNA	Filamin-A	P21333;P21333-2;Q5HY54;F8WE98;H0Y5C6;H0Y5F3	118	0	23.0794
SERPINE2	Glia-derived nexin	P07093-2;P07093-3;P07093;C9JN98	3	0	23.071
CFB	Complement factor B;Complement factor B Ba fragment;Complement factor B Bb fragment	P00751;A0A0G2JH38;E7ETN3;B4E1Z4;H7C5H1;P00751-2	2	0	23.0531
METRNL	Meteorin-like protein	Q641Q3;Q641Q3-2	2	0.00083264	23.0081
APOC3	Apolipoprotein C-III	P02656;B0YIW2	2	0.0016045	23.0045
PCOLCE2	Procollagen C-endopeptidase enhancer 2	Q9UKZ9;H7C5D5;C9JYX9	2	0	22.9528
ERBB2IP	Protein LAP2	Q96RT1;Q96RT1-8;Q96RT1-7;Q96RT1-6;Q96RT1-4;Q96RT1-5;Q96RT1-3;Q96RT1-9;Q96RT1-2	1	0.0046012	22.9048
COL7A1	Collagen alpha-1(VII) chain	Q02388;Q02388-2	2	0	22.8473
AGR2;AGR3	Anterior gradient protein 2 homolog;Anterior gradient protein 3 homolog	O95994;Q8TD06;H7C3Z9;H7C040;B5MC62;B5MC07	1	0	22.8359
VASN	Vasorin	Q6EMK4	1	0.0012448	22.8068
IGFBP2	Insulin-like growth factor-binding protein 2	P18065;C9JMY1;C9JW52	2	0.0019794	22.7786
COL11A1	Collagen alpha-1(XI) chain	P12107;P12107-2;C9JMN2;P12107-4;P12107-3;H7C381	2	0.0016116	22.7716
ENDOD1	Endonuclease domain-containing 1 protein	O94919	2	0	22.7117
C1R	Complement C1r subcomponent;Complement C1r subcomponent heavy chain;Complement C1r subcomponent light chain	P00736;F5H2D0;B4DPQ0	1	0	22.6494
GALNT1	Polypeptide N-acetylgalactosaminyltransferase 1;Polypeptide N-acetylgalactosaminyltransferase 1 soluble form	Q10472	1	0	22.5811
EFEMP1	EGF-containing fibulin-like extracellular matrix protein 1	Q12805;Q12805-5;Q12805-2;Q12805-4;Q12805-3	1	0.00083682	22.5656
SEMA3B	Semaphorin-3B	Q13214;Q9HBR1;A0A0C4DGV8;Q13214-2	2	0	22.4774
LOXL4	Lysyl oxidase homolog 4	Q96JB6	1	0.0035115	22.4202
NRG1	Pro-neuregulin-1, membrane-bound isoform;Neuregulin-1	Q02297-9;Q02297-6;E7EX30;H0YBA3;Q02297-8;Q02297-12;Q02297-11;Q02297-7;A0A0D9SF85;E5RIG8;Q02297-10	5	0.00084246	22.3887
CHRDL1	Chordin-like protein 1	Q9BU40;Q9BU40-6;Q9BU40-5	16	0.0035143	22.3703
CDH13	Cadherin-13	P55290;A0A087X0X6;A0A0A0MTR1;P55290-5;P55290-4	1	0.001225	22.3183
HPX	Hemopexin	P02790;Q9BS19	1	0.0016097	22.3149
MFAP2	Microfibrillar-associated protein 2	P55001;P55001-3;P55001-2	1	0	22.1563
PDCD1LG2	Programmed cell death 1 ligand 2	Q9BQ51;Q9BQ51-3;Q9BQ51-2	1	0.0012275	22.1123
VLDLR	Very low-density lipoprotein receptor	P98155;P98155-2;Q5VVF8	2	0.0019952	22.071
FGFBP1	Fibroblast growth factor-binding protein 1	Q14512	1	0.0019928	22.0166
SERPINB9	Serpin B9	P50453	3	0.0092319	22.0015
VCAN	Versican core protein	P13611;Q86W61;D6RGZ6;E9PF17;P13611-4;P13611-3;P13611-2;P13611-5	1	0.0056861	21.985
APLP1	Amyloid-like protein 1;C30	P51693;K7ELK0;K7EQJ4;F5GZ08;B7Z4G8;P51693-2	1	0.005654	21.8278
TFIP11	Tuftelin-interacting protein 11	Q9UBB9;H0Y4U8	2	0	21.8231
MMP15	Matrix metalloproteinase-15	P51511	1	0.0045819	21.7394
MATN3	Matrilin-3	O15232;O15232-2	1	0.0046083	21.6342
COL5A2	Collagen alpha-2(V) chain	P05997;A0A087WYX9	1	0.0056582	21.6335
NID1	Nidogen-1	P14543;P14543-2	1	0	21.6127
EFNA1	Ephrin-A1;Ephrin-A1, secreted form	P20827;P20827-2	2	0.0012453	21.605
GNL1	Guanine nucleotide-binding protein-like 1	P36915;A2AB27	1	0.0063742	21.5814
CD14	Monocyte differentiation antigen CD14;Monocyte differentiation antigen CD14, urinary form;Monocyte differentiation antigen CD14, membrane-bound form	P08571;D6RFL4	1	0.0078183	21.3666
TOR2A	Torsin-2A	Q5JU69	1	0	21.3237
LY96	Lymphocyte antigen 96	Q9Y6Y9	1	0.001609	21.3156
LRPAP1	Alpha-2-macroglobulin receptor-associated protein	P30533	2	0.0038775	21.3113
ENTPD6	Ectonucleoside triphosphate diphosphohydrolase 6	O75354;H0Y3D0;H0Y473;O75354-2;O75354-3	1	0.0078271	21.1418
PLTP	Phospholipid transfer protein	P55058;P55058-3;P55058-2	1	0.0016	20.9995
SMOC1	SPARC-related modular calcium-binding protein 1	Q9H4F8;Q9H4F8-2	1	0.0012376	20.942

## Sheet: Table S3
Table S3: Identified proteins in MDA-MB-231HM conditioned medium.
LFQ intensity data is presented as the mean of biological replicates
Gene names	Protein names	Protein IDs	Peptides	Q-value	Mean LFQ intensity(log2)
VIM	Vimentin	P08670;B0YJC4;B0YJC5;Q5JVS8;P17661;P41219;H7C5W5;P41219-2;P07197;Q16352;B4DIR1;K7ELP4;F8W835;K7EKH9;A0A087WYG8;E7EMV2;E7ESP9;P07197-2;P07196	83	0	35.6412
FN1	Fibronectin;Anastellin;Ugl-Y1;Ugl-Y2;Ugl-Y3	P02751;P02751-17;P02751-3;P02751-7;P02751-15;P02751-6;P02751-9;P02751-14;P02751-8;P02751-5;P02751-10;P02751-11;P02751-13;P02751-12;P02751-4;H0Y7Z1;P02751-16;P02751-2;H0Y4K8	119	0	34.9162
ACTB	Actin, cytoplasmic 1;Actin, cytoplasmic 1, N-terminally processed	P60709;E7EVS6;G5E9R0;C9JZR7;P63267-2;C9JTX5;C9JUM1;Q6S8J3;Q562R1;A5A3E0;P0CG38;P0CG39;Q9BYX7;F8WCH0	37	0	34.7651
ENO1	Alpha-enolase	P06733;P06733-2	54	0	34.569
ALDOA	Fructose-bisphosphate aldolase A;Fructose-bisphosphate aldolase	P04075;J3KPS3;P04075-2;H3BQN4;H3BPS8;H3BUH7;H3BR04;H3BMQ8;H3BU78;H3BR68;P05062;A0A087WXX2	48	0	34.1053
IGFBP7	Insulin-like growth factor-binding protein 7	Q16270;Q16270-2	17	0	33.9976
PFN1	Profilin-1	P07737;K7EJ44;I3L3D5	21	0	33.9657
HSPA8	Heat shock cognate 71 kDa protein	P11142;E9PKE3;P11142-2;E9PNE6;E9PN89;E9PLF4;E9PQQ4;E9PQK7;E9PK54;A8K7Q2;E9PPY6;E9PN25;E9PI65;P54652;E9PS65;E9PM13	48	0	33.8042
PPIA	Peptidyl-prolyl cis-trans isomerase A;Peptidyl-prolyl cis-trans isomerase A, N-terminally processed;Peptidyl-prolyl cis-trans isomerase	P62937;F8WE65;C9J5S7;P62937-2;Q9Y536;F5H284;E5RIZ5;A0A0B4J2A2;A0A075B767;A0A075B759;A2BFH1	19	0	33.6984
MSN	Moesin	P26038;V9GZ54	66	0	33.6478
CTSD	Cathepsin D;Cathepsin D light chain;Cathepsin D heavy chain	P07339;C9JH19;F8WD96;H7C1V0;H7C469;F8W787	33	0	33.5793
CYR61	Protein CYR61	O00622;A0A087WVM3	30	0	33.5688
PSAP	Prosaposin;Saposin-A;Saposin-B-Val;Saposin-B;Saposin-C;Saposin-D	P07602;C9JIZ6;P07602-2;P07602-3;Q5BJH1	32	0	33.503
YWHAZ	14-3-3 protein zeta/delta	P63104;E7EX29;E7ESK7;E9PD24;E7EVZ2;E5RIR4;B0AZS6;P63104-2;B7Z2E6;H0YB80;E5RGE1	25	0	33.5008
TIMP1	Metalloproteinase inhibitor 1	P01033;Q5H9A7;H0Y789;Q5H9B5;Q5H9B4	15	0	33.4702
ACTN4	Alpha-actinin-4	O43707;O43707-2;F5GXS2;O43707-3;H7C144;K7EP19;F6THM6;D6RH00	95	0	33.4112
APP	Amyloid beta A4 protein;N-APP;Soluble APP-alpha;Soluble APP-beta;C99;Beta-amyloid protein 42;Beta-amyloid protein 40;C83;P3(42);P3(40);C80;Gamma-secretase C-terminal fragment 59;Gamma-secretase C-terminal fragment 57;Gamma-secretase C-terminal fragment 50;C31	P05067;P05067-8;P05067-7;P05067-11;P05067-9;P05067-4;A0A0A0MRG2;P05067-3;P05067-5;P05067-6;E9PG40;P05067-10;H7C0V9;P05067-2;H7C2L2	42	0	33.3611
TPI1	Triosephosphate isomerase	P60174;P60174-1;P60174-4;U3KPZ0;U3KQF3;U3KPS5	30	0	33.327
LDHB	L-lactate dehydrogenase B chain	P07195;A8MW50;C9J7H8;F5H793	19	0	33.284
B2M	Beta-2-microglobulin;Beta-2-microglobulin form pI 5.3;Beta-2-microglobulin	P61769;H0YL18;H0YLF3;F5H6I0	10	0	33.2765
EEF1A1;EEF1A1P5	Elongation factor 1-alpha 1;Putative elongation factor 1-alpha-like 3;Elongation factor 1-alpha	P68104;Q5VTE0;A0A087WVQ9;P68104-2;A0A087WV01;A6PW80;Q5JR01	32	0	33.2508
QSOX1	Sulfhydryl oxidase 1	O00391;O00391-2;H0Y5Z8;A8MXT8	50	0	33.1959
IGFBP4	Insulin-like growth factor-binding protein 4	P22692;P22692-2	14	0	33.1793
NPM1	Nucleophosmin	P06748;P06748-2;E5RGW4;E5RI98	21	0	33.1656
APLP2	Amyloid-like protein 2	Q06481;Q06481-3;Q06481-6;Q06481-2;Q06481-4;Q06481-5;E9PQS3;E9PSC7;E9PK76	49	0	33.1429
HSP90AA1	Heat shock protein HSP 90-alpha	P07900;P07900-2;Q14568;G3V2J8;Q58FG0	57	0	33.0644
CTSC	Dipeptidyl peptidase 1;Dipeptidyl peptidase 1 exclusion domain chain;Dipeptidyl peptidase 1 heavy chain;Dipeptidyl peptidase 1 light chain	P53634;H0YCY8;P53634-2;P53634-3	29	0	33.0015
PKM	Pyruvate kinase PKM;Pyruvate kinase	P14618;P14618-3;B4DNK4	47	0	32.9957
CLSTN1	Calsyntenin-1;Soluble Alc-alpha;CTF1-alpha	O94985-2	47	0	32.9248
LDHA	L-lactate dehydrogenase A chain	P00338;P00338-3;P00338-4;P00338-2;P00338-5;F5GXY2;F5GYU2;F5GXH2;F5H5J4;F5H6W8;F5H8H6;F5GXC7;F5GWW2;F5GXU1;F5GZQ4;Q6ZMR3;A0A087WUM2;P07864;F5H5G7;F5H155;G3XAP5;F5H245	25	0	32.9227
YWHAE	14-3-3 protein epsilon	P62258;P62258-2;B4DJF2;I3L3T1;K7EIT4;K7EM20;I3L0W5	25	0	32.8935
CTGF	Connective tissue growth factor	P29279;P29279-2	32	0	32.8794
TUBA1B	Tubulin alpha-1B chain	P68363;P68363-2;C9JDS9	32	0	32.8234
TKT	Transketolase	P29401;E9PFF2	48	0	32.7768
LGALS3BP	Galectin-3-binding protein	Q08380;K7EP36;K7ESM3;K7EKQ5;K7ERZ6;K7EJY8;K7EJD3;K7EQT9;K7ES75;K7EN99	25	0	32.7319
TUBB4B;TUBB4A	Tubulin beta-4B chain;Tubulin beta-4A chain	P68371;P04350;I3L2F9;A6NNZ2;M0R2D3;M0QY85;Q9H4B7;M0R0X0;M0QY37;M0QX14;M0QZL7;M0QYM7;M0R278;CON__ENSEMBL:ENSBTAP00000025008;M0R042;M0R2T4;M0R1I1;A0A075B724	32	0	32.6405
CST3	Cystatin-C	P01034	12	0	32.6402
HSP90AB1	Heat shock protein HSP 90-beta	P08238;Q58FF7;Q58FF6	57	0	32.6308
GAPDH	Glyceraldehyde-3-phosphate dehydrogenase	P04406;P04406-2;E7EUT5;O14556	30	0	32.6142
PLAU	Urokinase-type plasminogen activator;Urokinase-type plasminogen activator long chain A;Urokinase-type plasminogen activator short chain A;Urokinase-type plasminogen activator chain B	P00749;E7ET40;P00749-2;S4R3G7	31	0	32.6134
PGAM1;PGAM4	Phosphoglycerate mutase 1;Probable phosphoglycerate mutase 4	P18669;Q8N0Y7;P15259	21	0	32.5336
LGMN	Legumain	Q99538;Q99538-2;Q99538-3;G3V2T4;G3V4E4;G3V5B2;G3V4P5;G3V3Z4	28	0	32.3753
HEXB	Beta-hexosaminidase subunit beta;Beta-hexosaminidase subunit beta chain B;Beta-hexosaminidase subunit beta chain A	P07686;Q5URX0;H0YA83;H0Y9B6;H0Y9M3;D6REQ8	47	0	32.3113
CLIC1	Chloride intracellular channel protein 1	O00299	27	0	32.288
DKK1	Dickkopf-related protein 1	O94907;Q9UBU2;D6RGF1;D6RCC2	11	0	32.2116
LMNA	Prelamin-A/C;Lamin-A/C	P02545;P02545-6;P02545-3;P02545-5;P02545-4;A0A0C4DGC5	71	0	32.1915
AGRN	Agrin;Agrin N-terminal 110 kDa subunit;Agrin C-terminal 110 kDa subunit;Agrin C-terminal 90 kDa fragment;Agrin C-terminal 22 kDa fragment	O00468-6;O00468-3;O00468-7;O00468;O00468-5;O00468-4;A0A087X208;O00468-2;H0Y5U1	80	0	32.1817
CTSZ	Cathepsin Z	Q9UBR2	20	0	32.1503
PLEC	Plectin	Q15149-4;Q15149-2;Q15149-6;Q15149-9;Q15149-7;Q15149-8;Q15149-5;Q15149-3;E9PMV1;H0YDN1;E9PKG0;P58107;A0A075B730;A0A087X1U6;E9PQ28;E9PIA2	242	0	32.1409
THBS1	Thrombospondin-1	P07996;P07996-2;P35442;A8MZG1	52	0	32.1289
FLNA		Q60FE5;A0A087WWY3	119	0	32.1163
FLNB	Filamin-B	O75369;O75369-2;O75369-9;O75369-8;O75369-6;O75369-3;E7EN95;O75369-7;O75369-5;O75369-4;A0A0A0MT44;H7C5L4;A0A0C4DGA1	126	0	32.093
PCSK9	Proprotein convertase subtilisin/kexin type 9	Q8NBP7;Q8NBP7-2	26	0	31.9271
PRDX1	Peroxiredoxin-1	Q06830;A0A0A0MSI0;A0A0A0MRQ5	23	0	31.9209
NCL	Nucleolin	P19338;H7BY16;C9JYW2;C9JLB1;C9J1H7;C9JWL1	42	0	31.896
LGALS1	Galectin-1	P09382;F8WEI7	11	0	31.8782
TNC	Tenascin	P24821-4;P24821;J3QSU6;E9PC84;P24821-2;F5H7V9;P24821-3;P24821-6;H0YGZ3	65	0	31.8647
PGK1	Phosphoglycerate kinase 1	P00558;P00558-2;P07205	38	0	31.8348
HNRNPA2B1	Heterogeneous nuclear ribonucleoproteins A2/B1	P22626;P22626-2;A0A087WUI2	25	0	31.8186
LOXL2	Lysyl oxidase homolog 2	Q9Y4K0;H0YAP6;E5RHH3;E5RFY0;E5RI22;E5RJL2	39	0	31.7932
GSTP1	Glutathione S-transferase P	P09211;A8MX94;A0A087X2E9;A0A087X243	17	0	31.7787
NPC2	Epididymal secretory protein E1	P61916;J3KMY5;G3V3E8;E7EMS2;G3V3D1;H0YIZ1;G3V2V8;P61916-2	17	0	31.7639
GGH	Gamma-glutamyl hydrolase	Q92820	13	0	31.7476
GPI	Glucose-6-phosphate isomerase	P06744;A0A0A0MTS2;P06744-2;K7EQ48;K7EP41;K7EPY4;K7ELR7;K7ENA0;K7ERC6;K7ERK8;K7EIL4;K7ESF4	30	0	31.7208
CFL1	Cofilin-1	P23528;E9PP50;E9PK25;G3V1A4;E9PQB7;E9PS23;E9PLJ3	22	0	31.631
TMSB10	Thymosin beta-10	P63313;CON__P21752	7	0	31.62
PTX3	Pentraxin-related protein PTX3	P26022	13	0	31.5179
GDI2	Rab GDP dissociation inhibitor beta	P50395;P50395-2;Q5SX87;V9GYF8;Q5SX90;Q5SX86;V9GYJ7;Q5SX91	41	0	31.508
CTSB	Cathepsin B;Cathepsin B light chain;Cathepsin B heavy chain	P07858;E9PKQ7;E9PNL5;E9PHZ5;E9PLY3;E9PSG5;E9PQM1;E9PJ67;E9PCB3;E9PR54;R4GMQ5;E9PS78	19	0	31.4899
TIMP2	Metalloproteinase inhibitor 2	P16035;B4DFW2;K7EIX4;K7EL90	19	0	31.4745
EIF4A1	Eukaryotic initiation factor 4A-I	P60842;J3KT12;P60842-2;J3QS69;J3KTB5;J3QL43;J3KSZ0;J3QR64;J3QLN6;J3KS25;J3QKZ9;J3KTN0;J3QL52;J3KT04;J3KS93;J3KSN7;J3QQP0	34	0	31.4557
TPM3;DKFZp686J1372	Tropomyosin alpha-3 chain	P06753-2;A0A087WWU8;P06753-5;P06753-3;P06753-6;Q5HYB6;P06753-4;Q5VU61;D6R904;J3KN67;P06753;P09493;K7EP68;H0YNC7;H0YL52;Q6ZN40;P09493-9;P09493-7;P09493-6;H0YL80;D6RFM2;H0YKP3;P06753-7;K7EQW8	27	0	31.4491
VCL	Vinculin	P18206;P18206-2;Q5JQ13;P18206-3;A0A096LPE1	74	0	31.4416
AHNAK	Neuroblast differentiation-associated protein AHNAK	Q09666;E9PQE3;E9PJZ0;E9PKR9;E9PJC6;E9PLK4;Q09666-2	170	0	31.4161
EIF5A;EIF5A2;EIF5AL1	Eukaryotic translation initiation factor 5A-1;Eukaryotic translation initiation factor 5A;Eukaryotic translation initiation factor 5A-2;Eukaryotic translation initiation factor 5A-1-like	P63241;I3L397;I3L504;Q9GZV4;F8WCJ1;C9J7B5;C9J4W5;P63241-2;Q6IS14	11	0	31.4018
VCP	Transitional endoplasmic reticulum ATPase	P55072;C9JUP7;C9IZA5	52	0	31.3975
HNRNPA1;HNRNPA1L2	Heterogeneous nuclear ribonucleoprotein A1;Heterogeneous nuclear ribonucleoprotein A1, N-terminally processed;Heterogeneous nuclear ribonucleoprotein A1-like 2	P09651;F8W6I7;P09651-3;P09651-2;F8VZ49;Q32P51;F8W646;F8VTQ5;F8VYN5;H0YH80	21	0	31.3759
DAG1	Dystroglycan;Alpha-dystroglycan;Beta-dystroglycan	Q14118;C9J196;C9JQL4;C9JYS1	25	0	31.3652
EEF2	Elongation factor 2	P13639	35	0	31.3594
PROS1	Vitamin K-dependent protein S	P07225;G5E9F8;H7BXT0;C9K0R0	27	0	31.272
LAMC1	Laminin subunit gamma-1	P11047;R4GNC7;Q9Y6N6	63	0	31.2324
LAMB1	Laminin subunit beta-1	P07942;G3XAI2;E7EPA6	67	0	31.2129
PNP	Purine nucleoside phosphorylase	P00491;G3V5M2;G3V2H3;G3V393	20	0	31.2103
RPLP1	60S acidic ribosomal protein P1	P05386	5	0	31.2041
CLU	Clusterin;Clusterin beta chain;Clusterin alpha chain	P10909;P10909-4;P10909-5;P10909-2;H0YLK8;P10909-3;E7ERK6;H0YC35;E5RG36;E5RGB0;E5RH61;E5RJZ5;E7ETB4;H0YAS8	18	0	31.189
NUCB1	Nucleobindin-1	Q02818;C9JKZ2;H7BZI1;C9JBD3;C9J3C1	32	0	31.1738
CACYBP	Calcyclin-binding protein	Q9HB71;Q9HB71-3;B2ZWH1;Q9HB71-2	17	0	31.1296
CCT2	T-complex protein 1 subunit beta	P78371;F5GWF6;P78371-2;F8VQ14	40	0	31.1293
TXN	Thioredoxin	P10599;P10599-2	7	0	31.116
SEMA7A	Semaphorin-7A	O75326;O75326-2;F5GYX3;H3BMF9	36	0	31.073
ACTN1	Alpha-actinin-1	P12814;P12814-2;P12814-3;P12814-4;H9KV75;G3V2N5;G3V2W4;P35609-2;P35609;H0YJW3;H7C5W8;H0YJ11;G3V2X9;G3V5M4;G3V2E8;G3V380	67	0	31.0696
HSPA4	Heat shock 70 kDa protein 4	P34932;A0A087WYC1;A0A087WTS8;P34932-2	49	0	31.0539
YWHAB	14-3-3 protein beta/alpha;14-3-3 protein beta/alpha, N-terminally processed	P31946;Q4VY19;Q4VY20	24	0	31.0535
FST	Follistatin	P19883-2;P19883;H0YA75;H0YAF9	23	0	31.0527
STIP1	Stress-induced-phosphoprotein 1	P31948;P31948-2;P31948-3;F5H783;F5GXD8;H0YGI8	41	0	31.0309
IGFBP6	Insulin-like growth factor-binding protein 6	P24592;F8VYK9;F8VVA5	10	0	31.0305
ANXA2;ANXA2P2	Annexin A2;Annexin;Putative annexin A2-like protein	P07355;P07355-2;H0YN42;H0YMD0;H0YMU9;H0YM50;A6NMY6;H0YKS4;H0YNP5;H0YN28;H0YL33;H0YMM1;H0YKZ7;H0YLV6;H0YMT9;H0YKX9;H0YKL9;H0YMW4;H0YKV8;H0YNA0;H0YN52;H0YMD9;H0YKN4;H0YLE2;H0YNB8	31	0	31.024
TUBB	Tubulin beta chain	P07437;Q5JP53;Q5ST81	29	0	31.0059
GLG1	Golgi apparatus protein 1	Q92896;Q92896-2;Q92896-3;H3BM42;H3BQU9;H3BQT1;H3BRD8	64	0	31.0048
MYH9	Myosin-9	P35579;P35579-2;P35749;Q5BKV1;B1PS43;P35749-4;P35749-3;P35749-2;B1AH99;A0A0C4DFM8;A1L2Z2;P12883;P12882;P13533;Q9UKX2;Q9Y623;P13535;P11055;Q9UKX3;A7E2Y1;A0A087X0T3	96	0	30.9819
PEBP1	Phosphatidylethanolamine-binding protein 1;Hippocampal cholinergic neurostimulating peptide	P30086	18	0	30.947
NAMPT	Nicotinamide phosphoribosyltransferase	P43490;A0A0C4DFS8;C9JG65;C9JF35	23	0	30.9354
TPP1	Tripeptidyl-peptidase 1	O14773;A0A0C4DGZ9;E7EV34;O14773-2	15	0	30.9158
CDH4	Cadherin-4	P55283;P55283-2;A0A087WX99;A0A0G2JRA4	22	0	30.8954
HSPA13	Heat shock 70 kDa protein 13	P48723	21	0	30.8601
MIF	Macrophage migration inhibitory factor	P14174	6	0	30.7887
GNS	N-acetylglucosamine-6-sulfatase	P15586;H7C3P4;F6S8M0;P15586-2;F5H4C6;H0YFA9	19	0	30.7429
HSPA5	78 kDa glucose-regulated protein	P11021	42	0	30.7314
PSMD11	26S proteasome non-ATPase regulatory subunit 11	O00231;O00231-2;J3QRY4;J3KSW3;J3QS13	17	0	30.7296
YWHAQ	14-3-3 protein theta	P27348;E9PG15	25	0	30.7261
NME2;NME1-NME2;NME1	Nucleoside diphosphate kinase B;Nucleoside diphosphate kinase	P22392-2;Q32Q12;P22392;E7ERL0;J3KPD9;E5RHP0;O60361;C9K028;F6XY72	13	0	30.712
PDIA3	Protein disulfide-isomerase A3	P30101	33	0	30.709
HSPH1	Heat shock protein 105 kDa	Q92598;Q92598-2;Q92598-3;Q92598-4;A0A0A0MSM0;R4GN69;Q5TBM3	45	0	30.6791
HSPA1B;HSPA1A	Heat shock 70 kDa protein 1B;Heat shock 70 kDa protein 1A	A0A0G2JIW1;P0DMV9;P0DMV8;P0DMV8-2;V9GZ37	40	0	30.651
CCT3	T-complex protein 1 subunit gamma	P49368;B4DUR8;P49368-2;E9PRC8;Q5SZX6;E9PQ35;Q5SZX9;Q5SZW8;E9PM09	34	0	30.6455
CCT8	T-complex protein 1 subunit theta	P50990;P50990-2;P50990-3;H7C4C8;H7C2U0	37	0	30.6444
SERPINE1	Plasminogen activator inhibitor 1	P05121;P05121-2	18	0	30.5878
HEXA	Beta-hexosaminidase subunit alpha;Beta-hexosaminidase	P06865;H3BS10;H3BP20;H3BU85;H3BTD4;P06865-2;A0A087WUJ7;H3BVH8;H3BT62;H3BQ04	22	0	30.5872
CSF1	Macrophage colony-stimulating factor 1;Processed macrophage colony-stimulating factor 1	P09603;P09603-3;P09603-2;E9PKP4;E9PJA2;E9PQ08;H7BY18	9	0	30.5866
CORO1C	Coronin-1C;Coronin	Q9ULV4;Q9ULV4-2;Q9ULV4-3;B4E3S0;H0YHL7;F8W1H8;F8VUX3;F8VSA4;F8VRE9;F8VTT6;F8VVB7;F8VV53;Q6QEF8;J3QLV6;J3KSS5;Q6QEF8-4;Q6QEF8-3;Q6QEF8-2;Q6QEF8-5;P31146;H3BRY3	26	0	30.5616
ACTG1	Actin, cytoplasmic 2;Actin, cytoplasmic 2, N-terminally processed	P63261;I3L3I0;I3L1U9;I3L4N8;I3L3R2;K7EM38;J3KT65	36	0	30.5576
CTBS	Di-N-acetylchitobiase	Q01459	14	0	30.5495
PLAT	Tissue-type plasminogen activator;Tissue-type plasminogen activator chain A;Tissue-type plasminogen activator chain B	P00750;B4DNJ1;B4DN26;E7ESF4;P00750-3;P00750-4;P00750-2;E5RHG4;E5RGA1;H0YBH9	29	0	30.5449
MET	Hepatocyte growth factor receptor	P08581;P08581-2;P08581-3;H7C174;H7C130;C9JKM5	30	0	30.534
ECM1	Extracellular matrix protein 1	Q16610;Q16610-4;Q16610-2;Q16610-3	21	0	30.5336
RPL5	60S ribosomal protein L5	P46777;Q5T7N0;R4GNJ2	22	0	30.5048
CTSL	Cathepsin L1;Cathepsin L1 heavy chain;Cathepsin L1 light chain	P07711;Q5T8F0;Q5NE16;P43235;Q5QP40	14	0	30.4894
ADAMTS1	A disintegrin and metalloproteinase with thrombospondin motifs 1	Q9UHI8;E5RI60;H7C206;E5RJR7;Q8TE58	36	0	30.4752
CCT5	T-complex protein 1 subunit epsilon	P48643;B7ZAR1;E9PCA1;E7ENZ3;P48643-2;H0Y914;D6RIZ7	34	0	30.4668
SRGN	Serglycin	P10124	6	0	30.4393
TMSB4X	Thymosin beta-4;Hematopoietic system regulatory peptide	P62328	5	0	30.4323
PLOD1	Procollagen-lysine,2-oxoglutarate 5-dioxygenase 1	Q02809;Q02809-2;Q5JXB7;Q5JXB8	35	0	30.4046
MDH2	Malate dehydrogenase, mitochondrial;Malate dehydrogenase	P40926;G3XAL0;P40926-2	29	0	30.376
LDLR	Low-density lipoprotein receptor	P01130;J3KMZ9;H0YMD1;P01130-3;P01130-5;P01130-6;P01130-4;P01130-2;H0YM92;H0YMQ3	25	0	30.3725
HSPD1	60 kDa heat shock protein, mitochondrial	P10809;E7EXB4;E7ESH4;P10809-2;C9JL25;C9JCQ4;C9JL19;C9J0S9	39	0	30.369
TAGLN2	Transgelin-2	P37802;X6RJP6;P37802-2;C9J5W6	13	0	30.3675
SFN	14-3-3 protein sigma	P31947;P31947-2	16	0	30.3659
SH3BGRL3	SH3 domain-binding glutamic acid-rich-like protein 3	Q9H299;A0A087WV23;Q5T123	4	0	30.3591
EEF1G	Elongation factor 1-gamma	P26641;P26641-2	22	0	30.3493
SDF4	45 kDa calcium-binding protein	Q9BRK5;Q9BRK5-6;H0Y3T6;G3V1E2;Q9BRK5-4;Q9BRK5-3;Q9BRK5-2;Q9BRK5-5	17	0	30.3331
LAMA5	Laminin subunit alpha-5	O15230;O15230-2;A0A087WYH7;Q16787;A0A075B783;A0A0A0MSA0;Q16787-3	80	0	30.3298
HNRNPC	Heterogeneous nuclear ribonucleoproteins C1/C2	P07910-2;G3V4W0;B4DY08;B2R5W2;P07910-4;G3V4C1;P07910;G3V576;G3V2Q1;G3V2D6;P07910-3;G3V555;G3V5V7;G3V575;G3V251;O60812;B2RXH8;A0A0G2JNQ3;B7ZW38;G3V5X6;G3V3K6;B4DSU6;A0A0G2JPF8;P0DMR1;G3V4M8;G3V2H6;Q86SE5;E5RJ39;B3KT61;Q86SE5-2;Q86SE5-3	22	0	30.3267
EEF1B2	Elongation factor 1-beta	P24534;C9JZW3;F8WF65;F2Z2G2	8	0	30.3159
ITM2B	Integral membrane protein 2B;BRI2, membrane form;BRI2 intracellular domain;BRI2C, soluble form;Bri23 peptide	Q9Y287;Q9Y287-2;U3KQL7	5	0	30.3137
GSTO1	Glutathione S-transferase omega-1	P78417;Q5TA02;P78417-3;P78417-2;Q5TA01	22	0	30.3104
MYL6	Myosin light polypeptide 6	P60660-2;G8JLA2;P60660;F8W1R7;J3KND3;G3V1V0;B7Z6Z4;F8VPF3;F8VZU9;F8W180;P14649;G3V1Y7;F8W1I5;F8VXL3;H0YI43	9	0	30.2888
PLOD3	Procollagen-lysine,2-oxoglutarate 5-dioxygenase 3	O60568;H7C2V1;H7C2S8;H7C0B8;C9JU11;C9JIX5;H7C2A8	36	0	30.2701
PSMA6	Proteasome subunit alpha type-6;Proteasome subunit alpha type	P60900;G3V5Z7;G3V295;P60900-2;G3V3I1;P60900-3;G3V3U4;G3V4S5;G3V2S7;H0YJC4	19	0	30.2605
WDR1	WD repeat-containing protein 1	O75083;O75083-3;D6RD66	32	0	30.2579
S100A11	Protein S100-A11;Protein S100-A11, N-terminally processed	P31949	7	0	30.2484
SET	Protein SET	Q01105;Q01105-2;A0A0C4DFV9;Q01105-3;Q01105-4;P0DME0;A0A087X027	14	0	30.2412
FKBP1A;FKBP12-Exip2	Peptidyl-prolyl cis-trans isomerase FKBP1A;Peptidyl-prolyl cis-trans isomerase	P62942;Q5W0X3;A0A087WZM5;Q1JUQ5;Q5VVH2;Q1JUQ3;A0A087WTS4;A0A087WV48	9	0	30.2384
ALCAM	CD166 antigen	Q13740;F5GXJ9;Q13740-2;H7C543;Q13740-4;Q13740-3	24	0	30.2374
MMP1	Interstitial collagenase;22 kDa interstitial collagenase;27 kDa interstitial collagenase	P03956	30	0	30.2302
IGFBP1	Insulin-like growth factor-binding protein 1	P08833;C9JXF9;C9J6H2	16	0	30.2258
HSP90B1	Endoplasmin	P14625;Q96GW1;H0YIV0;Q58FF3;F8W026	39	0	30.1809
RPSA;RPSAP58	40S ribosomal protein SA	P08865;C9J9K3;A0A0C4DG17;A6NE09;C9JQR9	18	0	30.1784
NRP1	Neuropilin-1	O14786;E9PEP6;E7EX60;Q5T7F0;O14786-3;O14786-2;Q5JWQ6;Q5JWQ4;V9GYL7;H0Y4A0	22	0	30.163
RNASET2	Ribonuclease T2	O00584;D6RHI9;A0A087WZM2;D6REQ6;H0YAE9;A0A087WWI1;O00584-2;J3QQ64	12	0	30.1555
FAM3C	Protein FAM3C	Q92520;C9JP35;C9JMN4	15	0	30.1534
SPTAN1	Spectrin alpha chain, non-erythrocytic 1	Q13813;Q13813-2;A0A0D9SGF6;Q13813-3;A0A0D9SF54;A0A0D9SFF6;A0A0D9SFH4	73	0	30.1526
SERPINH1	Serpin H1	P50454;E9PPV6;E9PKH2;E9PR70;E9PK86;E9PMI5;E9PNX1;E9PJH8;E9PIG2;E9PRS3;H0YEP8;E9PLA6;E9PQ34	20	0	30.1219
CALR	Calreticulin	P27797;K7EJB9	17	0	30.1067
TPT1	Translationally-controlled tumor protein	P13693;Q5W0H4;A0A0B4J2C3;J3KPG2;E9PJF7;P13693-2;Q56UQ5;Q9HAU6;H0YCX0	11	0	30.1049
PTMA	Prothymosin alpha;Prothymosin alpha, N-terminally processed;Thymosin alpha-1	P06454;P06454-2;B8ZZQ6	3	0	30.0937
SDC4	Syndecan-4	P31431;P31431-2	7	0	30.0931
AXL	Tyrosine-protein kinase receptor UFO	P30530;P30530-2;M0R0W6	7	0	30.0929
STMN1	Stathmin	P16949;P16949-2;A2A2D0	15	0	30.0837
TFPI	Tissue factor pathway inhibitor	P10646;C9JBB3;P10646-2;C9JT76;C9JQ14;C9JKV3;C9J103;C9JP39	14	0	30.0798
PARK7	Protein deglycase DJ-1	Q99497;K7ELW0;K7EN27	13	0	30.0442
CPVL	Probable serine carboxypeptidase CPVL	Q9H3G5;H7C0X5;H7C218;A0A087WVP6;A0A087WXJ9;C9JLV0	20	0	30.0401
GOT1	Aspartate aminotransferase, cytoplasmic	P17174;P17174-2	24	0	30.0381
HLA-A	HLA class I histocompatibility antigen, A-2 alpha chain;HLA class I histocompatibility antigen, A-69 alpha chain;HLA class I histocompatibility antigen, A-74 alpha chain;HLA class I histocompatibility antigen, A-32 alpha chain;HLA class I histocompatibility antigen, A-68 alpha chain;HLA class I histocompatibility antigen, A-31 alpha chain;HLA class I histocompatibility antigen, A-34 alpha chain	P01892;A0A0G2JNY4;P10316;P30459;Q9GJ45;P10314;P01891;P16189;P30453;B0UXQ0;P30512;P30457;P16190;P18462;A0A0G2JPD3;P30456;P30450;Q09160;P30511;A0A0G2JNV5;P30511-2;P30511-3	19	0	30.033
PLBD2	Putative phospholipase B-like 2;Putative phospholipase B-like 2 32 kDa form;Putative phospholipase B-like 2 45 kDa form	Q8NHP8;Q8NHP8-2	16	0	30.0296
TBCA	Tubulin-specific chaperone A	O75347;E5RIW3;E5RJD8;E5RHG6;O75347-2;E5RIX8	11	0	30.0112
AKR1B1	Aldose reductase	P15121;E9PCX2;E9PEF9;C9JRZ8;C9JRZ8-2	15	0	30.0089
GRN	Granulins;Acrogranin;Paragranulin;Granulin-1;Granulin-2;Granulin-3;Granulin-4;Granulin-5;Granulin-6;Granulin-7	P28799;P28799-2;K7EKL3;K7EQ05;P28799-3;K7EQI0;K7EMR1;K7EPL0	15	0	29.9979
HMGB1;HMGB1P1	High mobility group protein B1;Putative high mobility group protein B1-like 1	P09429;Q5T7C4;B2RPK0	17	0	29.9931
FUCA2	Plasma alpha-L-fucosidase	Q9BTY2;Q7Z6V2;Q9BTY2-2	17	0	29.9735
FLNC	Filamin-C	Q14315;Q14315-2	68	0	29.9734
PSMA3	Proteasome subunit alpha type-3	P25788;P25788-2;G3V4X5;G3V3W4;G3V5N4;H0YJ03	15	0	29.9632
HSPE1	10 kDa heat shock protein, mitochondrial	P61604;B8ZZL8;B8ZZ54	18	0	29.9591
TCP1	T-complex protein 1 subunit alpha	P17987;E7EQR6;E7ERF2;F5H282;F5GZ03;F5H136;F5GZI8;F5H676;F5GYL4;F5H726;F5H7Y1	27	0	29.95
EEF1D	Elongation factor 1-delta	P29692;P29692-2;E9PK01;A0A087X1X7;E9PRY8;E9PPR1;E9PL12;E9PQ49;E9PI39;P29692-4;E9PMW7;E9PIZ1;H0YCK7;E9PK06;E9PK72	13	0	29.9422
EIF3A	Eukaryotic translation initiation factor 3 subunit A	Q14152;Q14152-2	47	0	29.9292
RPS8	40S ribosomal protein S8	P62241;Q5JR95	16	0	29.9178
PXDN	Peroxidasin homolog	Q92626;H7C1W1;Q92626-2;C9J4I9;H7C3W2;H7C300	55	0	29.9126
NAP1L1	Nucleosome assembly protein 1-like 1	P55209;F8VY35;F5H4R6;H0YIV4;P55209-2;F8VV59;F8W0J6;F8W020;F8W118;F8W543;B7Z9C2;F8VRJ2;H0YH88;H0YHC3;F8VUX1;F8VVB5;F8VXI6;P55209-3;B7Z4K9	11	0	29.8931
PVR	Poliovirus receptor	P15151;A0A0A0MSA9;A0A0C4DG49;P15151-3;P15151-2;P15151-4	7	0	29.8651
CAPG	Macrophage-capping protein	P40121;P40121-2;E7ENU9;B8ZZL6;H7C0X8	14	0	29.8619
PSMA2	Proteasome subunit alpha type-2	P25787;C9JCK5;H3BT36	11	0	29.8593
ARHGDIB	Rho GDP-dissociation inhibitor 2	P52566;H0YGX7;F5H3P3;F5H6Q0;F5H2R5	16	0	29.8587
HIST1H1E;HIST1H1D	Histone H1.4;Histone H1.3	P10412;P16402;Q02539;P16401;P22492	12	0	29.8575
PRCP	Lysosomal Pro-X carboxypeptidase	P42785;P42785-2;E9PQB5;E9PL85;E9PQN3;E9PKN6;E9PIG4;E9PNF7;E9PNJ1;E9PL49;E9PLY4	14	0	29.8358
TLN1	Talin-1	Q9Y490;Q9Y4G6;H0YMT1	71	0	29.8254
NOV	Protein NOV homolog	P48745	17	0	29.822
PSMB6	Proteasome subunit beta type-6	P28072;I3L3X7;A0A087X2I4	9	0	29.8076
TPM4	Tropomyosin alpha-4 chain	P67936	26	0	29.8006
HINT1	Histidine triad nucleotide-binding protein 1	P49773;D6REP8;D6RE99;D6RD60;D6RC06	13	0	29.7985
PSMA7	Proteasome subunit alpha type-7	O14818;O14818-2;H0Y586;O14818-4;Q8TAA3;Q8TAA3-2;Q8TAA3-5;A0A087WYS6;F5GY34	22	0	29.796
SSB	Lupus La protein	P05455;E7ERC4;E9PFL9;E9PGX9	24	0	29.7905
RPLP2	60S acidic ribosomal protein P2	P05387;H0YDD8;P05386-2	11	0	29.7772
ANXA1	Annexin A1;Annexin	P04083;Q5T3N1;Q5T3N0	24	0	29.7768
CRIM1	Cysteine-rich motor neuron 1 protein;Processed cysteine-rich motor neuron 1 protein	Q9NZV1;H7C2T6;H7C1Z0	26	0	29.7738
PRKCSH	Glucosidase 2 subunit beta	P14314;K7ELL7;P14314-2;K7EPW7;A0A0C4DGP4;K7EKX1;K7EJ70	18	0	29.7732
PSMA5	Proteasome subunit alpha type-5	P28066;P28066-2	13	0	29.7645
P4HB	Protein disulfide-isomerase	P07237;H7BZ94;H0Y3Z3;I3L398;I3L0S0;I3L312;I3NI03;I3L3U6;I3L4M2;I3L3P5;I3L514;I3L1Y5	31	0	29.7624
HNRNPK	Heterogeneous nuclear ribonucleoprotein K	P61978-3;P61978-2;P61978;Q5T6W2;S4R457;S4R359	23	0	29.7606
CCT6A	T-complex protein 1 subunit zeta	P40227;P40227-2;Q92526;Q92526-3;Q92526-2	25	0	29.7426
SOD1	Superoxide dismutase [Cu-Zn]	P00441;H7BYH4	12	0	29.7409
PPP2R1A	Serine/threonine-protein phosphatase 2A 65 kDa regulatory subunit A alpha isoform	P30153;C9J9C1;B3KQV6;E9PH38;P30154;P30154-2;P30154-4;P30154-5;E9PPI5;E9PNM7;E9PHZ6;P30154-3;H0YDG7	23	0	29.7239
RPL4	60S ribosomal protein L4	P36578;H3BM89;H3BTP7;H3BU31	25	0	29.7211
PLAUR	Urokinase plasminogen activator surface receptor	Q03405;M0R1I2;M0QYR6;Q03405-2;Q03405-3;M0R0H5;M0R2E9;M0R0Y4;M0QYS6;M0QX27;M0R383	15	0	29.7145
CCT7	T-complex protein 1 subunit eta	Q99832;Q99832-3;Q99832-4;Q99832-2;F8WAM2;F8WBP8;A0A0D9SG95	31	0	29.6876
DDX39B	Spliceosome RNA helicase DDX39B	Q13838;Q13838-2;Q5STU3;A0A0G2JJZ9;A0A0A0MT12;F6TRA5;F6WLT2;F6S4E6;H0Y400;F6UJC5;F6QYI9;A0A0G2JJL7;F6R6M7;H0YCC6	20	0	29.6641
TXNDC5	Thioredoxin domain-containing protein 5	Q8NBS9;Q86UY0;Q8NBS9-2	20	0	29.6591
PCNA	Proliferating cell nuclear antigen	P12004	15	0	29.6556
CCT4	T-complex protein 1 subunit delta	P50991;P50991-2	26	0	29.6484
RAN	GTP-binding nuclear protein Ran	P62826;B5MDF5;J3KQE5;F5H018;B4DV51;H0YFC6;A0A087X0W0	11	0	29.6473
DUT	Deoxyuridine 5-triphosphate nucleotidohydrolase, mitochondrial	P33316-2;P33316;H0YNW5;H0YKC5;A0A0C4DGL3;H0YNJ9;H0YMM5;H0YKI0;H0YMP1	14	0	29.6406
GNB2L1	Guanine nucleotide-binding protein subunit beta-2-like 1;Guanine nucleotide-binding protein subunit beta-2-like 1, N-terminally processed	P63244;J3KPE3;D6RHH4;D6RAC2;D6REE5;D6RBD0;H0Y8W2;H0YAF8;D6R9Z1;H0YAM7;D6R9L0;D6RFX4;D6RAU2;E9PD14;D6RFZ9;H0Y8R5;D6RGK8;D6R909;D6RF23;D6RHJ5;D6RDI0;H0Y9P0	19	0	29.6206
PLS3	Plastin-3	P13797;P13797-3;A0A0A0MSQ0;P13797-2;U3KQI3;H7C4N2	22	0	29.6206
TALDO1	Transaldolase	P37837;F2Z393	18	0	29.6153
GSN	Gelsolin	P06396;A0A0A0MS51;A0A0A0MT01;P06396-2;P06396-4;P06396-3;Q5T0H9;Q5T0H8	25	0	29.6008
EZR	Ezrin	P15311;E7EQR4;E9PQ82;E9PNV3;P35241-3;E9PNP4	41	0	29.6008
FSTL1	Follistatin-related protein 1	Q12841;Q12841-2;C9J5G4;H7C4W4	20	0	29.594
ARHGDIA	Rho GDP-dissociation inhibitor 1	P52565;J3QQX2;J3KTF8;J3KRY1;P52565-2;J3KRE2;J3KS60	14	0	29.5781
FASN	Fatty acid synthase;[Acyl-carrier-protein] S-acetyltransferase;[Acyl-carrier-protein] S-malonyltransferase;3-oxoacyl-[acyl-carrier-protein] synthase;3-oxoacyl-[acyl-carrier-protein] reductase;3-hydroxyacyl-[acyl-carrier-protein] dehydratase;Enoyl-[acyl-carrier-protein] reductase;Oleoyl-[acyl-carrier-protein] hydrolase	P49327;J3KTF0	54	0	29.5719
B4GAT1	Beta-1,4-glucuronyltransferase 1	O43505	13	0	29.5637
HNRNPD	Heterogeneous nuclear ribonucleoprotein D0	Q14103;Q14103-3;H0Y8G5;H0YA96;Q14103-4;Q14103-2;D6RAF8;D6RF44;D6RBQ9;D6RD83	21	0	29.5585
ACTR3	Actin-related protein 3	P61158;B4DXW1;Q9P1U1;Q9P1U1-2;F8WDR7;Q9P1U1-3;Q9C0K3;F8WEW2;F8WE84;A0A0A0MTI9;H7C4J1;C9IZN3	27	0	29.5572
MDH1	Malate dehydrogenase, cytoplasmic	P40925;P40925-2;P40925-3;B9A041;B8ZZ51;C9JF79;C9JRL4	16	0	29.5494
PSMA1	Proteasome subunit alpha type-1;Proteasome subunit alpha type	P25786;P25786-2;F5GX11;B4DEV8	18	0	29.5482
PAFAH1B1	Platelet-activating factor acetylhydrolase IB subunit alpha	P43034;I3L3N5;I3L495;P43034-2	22	0	29.5376
DPYSL2	Dihydropyrimidinase-related protein 2	Q16555;Q16555-2;Q14195;H0YBT4;Q14195-2;Q14194;Q14194-2;E5RFU4;E9PD68	22	0	29.5219
PA2G4	Proliferation-associated protein 2G4	Q9UQ80;Q9UQ80-2;F8VR77;F8W0A3;H0YIN7;F8VZ69	21	0	29.521
CALM1;CALM2;CALM3	Calmodulin	P62158;H0Y7A7;F8WBR5;M0QZ52;G3V479;E7ETZ0;E7EMB3;G3V361;Q96HY3;P27482;G3V226;C9J7T9;P02585	5	0	29.5139
DNASE2	Deoxyribonuclease-2-alpha	O00115;O00115-2;K7ENE5	9	0	29.4827
CTSA	Lysosomal protective protein;Lysosomal protective protein 32 kDa chain;Lysosomal protective protein 20 kDa chain;Carboxypeptidase	P10619;X6R5C5;X6R8A1;P10619-2;Q5JZH0;U3KQU6;U3KQF1;U3KQ41	17	0	29.4787
HNRNPU	Heterogeneous nuclear ribonucleoprotein U	Q00839;Q00839-2;Q5RI18	24	0	29.4728
PPIB	Peptidyl-prolyl cis-trans isomerase B	P23284	17	0	29.466
LMAN2	Vesicular integral-membrane protein VIP36	Q12907;D6RBV2;D6RIU4;D6RDX1;D6RBH1	18	0	29.439
NUDC	Nuclear migration protein nudC	Q9Y266;A0A0A0MSU9;A0A0A0MSS4	19	0	29.4372
PRPF19	Pre-mRNA-processing factor 19	Q9UMS4;F5GY56;H0YGF3;F5H2I0;H0YGZ5	17	0	29.4299
HSPA6;HSPA7	Heat shock 70 kDa protein 6;Putative heat shock 70 kDa protein 7	P17066;P48741	12	0	29.4251
HN1	Hematological and neurological expressed 1 protein;Hematological and neurological expressed 1 protein, N-terminally processed	Q9UK76;Q9UK76-2;J3KT51;J3KSH8;Q9UK76-3;F2Z3M5	5	0	29.4193
HMGA1	High mobility group protein HMG-I/HMG-Y	P17096;P17096-3	4	0	29.4109
YWHAG	14-3-3 protein gamma;14-3-3 protein gamma, N-terminally processed	P61981	14	0	29.4053
YWHAH	14-3-3 protein eta	Q04917;A2IDB2;F8WEB6;A2IDB1	15	0	29.3999
RPS27A;UBB;UBC	Ubiquitin-40S ribosomal protein S27a;Ubiquitin;40S ribosomal protein S27a;Polyubiquitin-B;Ubiquitin;Polyubiquitin-C;Ubiquitin	P62979;J3QTR3;P0CG47;J3QS39;F5H6Q2;F5GYU3;F5H2Z3;F5H265;B4DV12;F5H388;F5H747;F5GXK7;J3QKN0;Q5PY61;Q96C32;P0CG48;J3QLP7;J3QRK5;J3QSA3;F5GZ39	13	0	29.3905
RPS12	40S ribosomal protein S12	P25398	15	0	29.3822
RNH1	Ribonuclease inhibitor	P13489;E9PMJ3;E9PLZ3;E9PIM9;H0YCR7;E9PIK5;E9PMN0;E9PMA9	22	0	29.3741
GLO1	Lactoylglutathione lyase	Q04760;Q04760-2	10	0	29.371
PRDX5	Peroxiredoxin-5, mitochondrial	P30044-2;P30044;P30044-3;P30044-4	10	0	29.3706
PSMB7	Proteasome subunit beta type-7	Q99436;Q5TBG5;Q99436-2	8	0	29.3644
TXNRD1	Thioredoxin reductase 1, cytoplasmic	Q16881;Q16881-3;F8W809;A0A087WSW9;E9PNQ6;A0A087WSY9;Q16881-5;Q16881-2;Q16881-4;Q16881-6;E2QRB9;E9PIR7;Q16881-7;E9PKD3;A0A0B4J225;E9PIZ5;E9PLT3;E9PKI4;E9PRI8;E9PQI3;Q9NNW7;A0A096LPD9;E7EWK1;A0A096LPK7;E7ENA2;D3YTF8;D3YTF9;Q9NNW7-2	22	0	29.3623
RPS11	40S ribosomal protein S11	P62280;M0QZC5;M0R1H6;M0R1H5	20	0	29.3467
KTN1	Kinectin	Q86UP2;Q86UP2-2;Q86UP2-4;Q86UP2-3;G3V4Y7;B7Z6P3;G3V5G2;H0YJZ8;G3V5P0;H0YJP2;H0YJV5	49	0	29.3443
PPA1	Inorganic pyrophosphatase	Q15181;Q5SQT6	15	0	29.3405
RBMX	RNA-binding motif protein, X chromosome;RNA-binding motif protein, X chromosome, N-terminally processed	P38159;P38159-2;H3BT71;H0Y6E7;H3BUY5;H3BR27;P38159-3;O75526;H3BNC1;Q8N7X1	30	0	29.331
PROCR	Endothelial protein C receptor	Q9UNN8	6	0	29.3216
LCP1	Plastin-2	P13796;P13796-2;Q5TBN3	21	0	29.3094
ACTA1;ACTC1;ACTG2;ACTA2	Actin, alpha skeletal muscle;Actin, alpha cardiac muscle 1;Actin, gamma-enteric smooth muscle;Actin, aortic smooth muscle	P68133;P68032;P63267;P62736;A6NL76;F8WB63;B8ZZJ2;C9JFL5;F6UVQ4;F6QUT6	24	0	29.3
S100A6	Protein S100-A6;Protein S100	P06703;R4GN98	6	0	29.2898
SPTBN1	Spectrin beta chain, non-erythrocytic 1	Q01082;A0A087WUZ3;Q01082-2;F8W6C1;P11277;O15020;P11277-2;A4QPE4;P11277-3;O15020-2	61	0	29.2837
PSMB1	Proteasome subunit beta type-1	P20618	11	0	29.2813
HNRNPAB	Heterogeneous nuclear ribonucleoprotein A/B	Q99729-3;D6R9P3;D6RD18;D6RBZ0;A0A087WZV1;Q99729-2;Q99729;Q99729-4	18	0	29.2422
SFPQ	Splicing factor, proline- and glutamine-rich	P23246;P23246-2;H0Y9K7;H0Y9U2	22	0	29.2162
CCBE1	Collagen and calcium-binding EGF domain-containing protein 1	Q6UXH8;A0A0A0MS88;Q6UXH8-3;K7EQ81;Q6UXH8-2	15	0	29.2154
FABP5	Fatty acid-binding protein, epidermal	Q01469;I6L8B7;A8MUU1	14	0	29.2105
ILF3	Interleukin enhancer-binding factor 3	Q12906;Q12906-7;Q12906-4;Q12906-5;Q12906-2;Q12906-6;Q12906-3;K7EQR9;K7EKJ9;K7ERM6;K7ENK6;K7EM82;K7ELV3;K7EJ09;K7ER69	21	0	29.2062
MAN2A1	Alpha-mannosidase 2	Q16706;P49641;P49641-1;H0YLB9;A0A0C4DGL1;H0YNG5;P49641-2	23	0	29.2053
PRSS23	Serine protease 23	O95084;O95084-2;E9PRR2	18	0	29.1996
MAP4	Microtubule-associated protein 4;Microtubule-associated protein	P27816;E7EVA0;P27816-6;P27816-2;P27816-4;B5MEG9;H0Y2V1;F8W9U4;H7C456	29	0	29.1926
WARS	Tryptophan--tRNA ligase, cytoplasmic;T1-TrpRS;T2-TrpRS	P23381;P23381-2;G3V277;G3V3H8;G3V3Y5;G3V423;G3V3P2;G3V227;G3V5U1;G3V456;H0YJP3;G3V3X0;G3V5W1;G3V3S7;G3V2Y7;G3V2F2;G3V3R3;G3V4S4;G3V313;G3V339;G3V2C0;G3V4C7;G3V4N8	17	0	29.1914
IMPDH2	Inosine-5-monophosphate dehydrogenase 2	P12268;H0Y4R1;E7ETK5	26	0	29.1765
TNFRSF12A	Tumor necrosis factor receptor superfamily member 12A	Q9NP84;I3L1J9	3	0	29.1709
MMP14	Matrix metalloproteinase-14	P50281;F8W1B7	12	0	29.17
RIIAD1		C9JPK7	1	0.0056689	29.1605
STMN2	Stathmin-2;Stathmin	Q93045;E5RGX5;Q93045-2	4	0	29.1455
PSMA4	Proteasome subunit alpha type-4;Proteasome subunit alpha type;Proteasome subunit beta type	P25789;H0YN18;H0YMZ1;H0YL69;P25789-2;H0YMA1;H0YKT8;H0YMI6;H0YKS0;H0YLS6;H0YLC2	14	0	29.1378
CBX3	Chromobox protein homolog 3	Q13185;B8ZZ43;C9JMM0;S4R2Y4	12	0	29.1257
NUTF2	Nuclear transport factor 2	P61970;H3BRV9	6	0	29.1192
ANP32B	Acidic leucine-rich nuclear phosphoprotein 32 family member B	Q92688;Q92688-2	8	0	29.1187
COL12A1	Collagen alpha-1(XII) chain	Q99715;D6RGG3;Q99715-4;A0A087X0A8;Q99715-2;H0Y5N9;H0Y4P7;H0Y991	57	0	29.1109
TUBA1C	Tubulin alpha-1C chain	Q9BQE3;F5H5D3;F8VVB9;F8VQQ4;F8VRZ4;F8VS66;F8VWV9;A6NHL2;F8VX09;A6NHL2-2;F8VRK0;C9K0S6;F8W0F6;Q9H853;F8VXZ7	31	0	29.0893
RPL13	60S ribosomal protein L13	P26373;P26373-2;J3QSB4;H3BTH3;H3BUK8;J3KS98	16	0	29.0888
KRT18	Keratin, type I cytoskeletal 18	P05783;F8VZY9;CON__H-INV:HIT000015463;O76014;Q15323;Q14532;O76013;Q14525;CON__Q14525;A0A087X2I6;CON__Q9UE12;CON__Q15323;CON__A2A5Y0;CON__Q14532;CON__A2AB72;CON__Q497I4;CON__O76015;CON__O76013;CON__O76014;CON__REFSEQ:XP_986630;O76013-2;O76015	24	0	29.0704
RPS21	40S ribosomal protein S21	P63220;Q8WVC2;Q9BYK1;Q9BYK2	7	0	29.0509
PAICS	Multifunctional protein ADE2;Phosphoribosylaminoimidazole-succinocarboxamide synthase;Phosphoribosylaminoimidazole carboxylase	P22234;P22234-2;E9PBS1;D6RF62	20	0	29.0494
G3BP1	Ras GTPase-activating protein-binding protein 1	Q13283;E5RIZ6;E5RH42;E5RJU8;Q13283-2;E5RI46;E5RIF8;E5RH00;D6R9X5;D6R9A4;D6RBM9;D6REX8;D6RBR0;D6RE13;D6RBW8;D6RGJ4	14	0	29.0419
COL6A1	Collagen alpha-1(VI) chain	P12109;A0A087X0S5	23	0	29.0411
APEH	Acylamino-acid-releasing enzyme	P13798;C9JIF9;H7C393;H7C1U0;C9JLK2;F8WEH5;H0YFE5	26	0	29.0388
KARS	Lysine--tRNA ligase	Q15046;Q15046-2;H3BVA8;J3KRL2;H3BPV7;H3BRC9	27	0	29.0249
PPT1	Palmitoyl-protein thioesterase 1	P50897;E9PIA8;P50897-2;E9PMG2;Q5T0S4;E9PSE5;E9PK48;E9PP28	12	0	29.0249
PRDX2	Peroxiredoxin-2	P32119;A6NIW5;P32119-2	15	0	29.0201
LMNB1	Lamin-B1	P20700;E9PBF6;A0A0D9SFE5;A0A0D9SFY5	38	0	29.0077
ERH	Enhancer of rudimentary homolog	P84090;G3V279	6	0	28.9984
CUTA	Protein CutA	O60888;O60888-3;O60888-2;C9IZG4	4	0	28.9882
OTUB1	Ubiquitin thioesterase OTUB1	Q96FW1;F5GYN4;J3KR44;F5H6Q1;F5GYJ8;F5H3F0;Q96FW1-2	9	0	28.9828
CFH	Complement factor H	P08603;P08603-2;A0A0D9SG88;Q5TFM2;B1AKG0;Q03591;Q02985;A0A087WYK9;Q6NSD3;Q02985-2	39	0	28.9642
RBM3	RNA-binding protein 3	P98179	5	0	28.9527
CNDP2	Cytosolic non-specific dipeptidase	Q96KP4;Q96KP4-2;J3QKT2;J3KSV5;A0A087WYZ1;J3QKQ0;J3QRD0;J3QQN6;J3QR27;J3QLU1;J3QRA8;A0A087WVS2;J3QL02;J3KSS4;J3KRD5;J3QRH4;J3QRP4;J3KRJ8	20	0	28.9455
ATIC	Bifunctional purine biosynthesis protein PURH;Phosphoribosylaminoimidazolecarboxamide formyltransferase;IMP cyclohydrolase	P31939;P31939-2;C9JLK0;H7C1S2;F8WEF0	27	0	28.9388
LASP1	LIM and SH3 domain protein 1	Q14847;Q14847-2;C9J9W2;Q14847-3;F6S2S5;K7ESD6;O76041-2	15	0	28.9368
ACTR2	Actin-related protein 2	P61160;P61160-2;F5H6T1	14	0	28.9366
LMNB2	Lamin-B2	J9JID7;Q03252	36	0	28.9292
DDB1	DNA damage-binding protein 1	Q16531;F5GY55;Q16531-2;F5H2L3;F5H0Y5;F5H581;F5GWI0;F5H775;F5H6C5;F5GZY8;F5H238;F5H4N9;F5GYG8;F5H198;F5H7A0	31	0	28.9237
RPL7A	60S ribosomal protein L7a	P62424;Q5T8U3;Q5T8U2	15	0	28.9234
APEX1	DNA-(apurinic or apyrimidinic site) lyase;DNA-(apurinic or apyrimidinic site) lyase, mitochondrial	P27695;G3V3M6;G3V5Q1;G3V3C7;G3V5M0;G3V359;A0A0C4DGK8;G3V5D9;H7C4A8;G3V3Y6	14	0	28.9114
ACAT2	Acetyl-CoA acetyltransferase, cytosolic	Q9BWD1;Q9BWD1-2	17	0	28.9089
MAN2B1	Lysosomal alpha-mannosidase;Lysosomal alpha-mannosidase A peptide;Lysosomal alpha-mannosidase B peptide;Lysosomal alpha-mannosidase C peptide;Lysosomal alpha-mannosidase D peptide;Lysosomal alpha-mannosidase E peptide	O00754;O00754-2;M0QZ24;M0R174;M0QYZ1;M0QXY0;M0R2P5	23	0	28.907
GANAB	Neutral alpha-glucosidase AB	Q14697;Q14697-2;F5H6X6;E9PKU7;E9PNH1;Q14697-3	22	0	28.8943
ADAM10	Disintegrin and metalloproteinase domain-containing protein 10	O14672;O14672-2;H0YNC5;H3BS53;C9J9B4	20	0	28.8892
PTPRF	Receptor-type tyrosine-protein phosphatase F	P10586;P10586-2;H0Y6Z7;H0Y4H1;H0Y7Z9;H0Y380;A2A437	29	0	28.8626
KPNB1	Importin subunit beta-1	Q14974;J3QR48;J3KTM9;Q14974-2;J3QKQ5;J3KS06	17	0	28.8618
HMGB2	High mobility group protein B2	P26583;D6R9A6	16	0	28.8587
PSMB4	Proteasome subunit beta type-4	P28070	6	0	28.8524
ERP29	Endoplasmic reticulum resident protein 29	P30040;F8VY02;F8W1G0;P30040-2	14	0	28.8507
EXT2	Exostosin-2	Q93063;Q93063-2;Q93063-3;E9PNL9	26	0	28.8428
ALYREF	THO complex subunit 4	Q86V81	10	0	28.8348
STC1	Stanniocalcin-1	P52823;P52823-2	11	0	28.8326
DPP3	Dipeptidyl peptidase 3	Q9NY33;Q9NY33-4;G3V1D3;G3V180;E9PQ14;Q9NY33-2;E9PKK8;E9PPK9;E9PQF2;E9PNX5	28	0	28.8324
IQGAP1	Ras GTPase-activating-like protein IQGAP1	P46940;H0YLE8;A0A087WWP1;H0YKA5;A0A087X225	31	0	28.8269
GBA	Glucosylceramidase	P04062;A0A0G2JNZ5;A0A0G2JNZ0;A0A0G2JLB3;P04062-4;P04062-5;P04062-2;P04062-3	14	0	28.8188
HNRNPL	Heterogeneous nuclear ribonucleoprotein L	P14866;M0QXS5;P14866-2;B4DVF8;M0R1W6	20	0	28.8136
SUB1	Activated RNA polymerase II transcriptional coactivator p15	P53999	6	0	28.8079
HSPG2	Basement membrane-specific heparan sulfate proteoglycan core protein;Endorepellin;LG3 peptide	P98160;Q5SZJ2;Q5SZJ1;H0Y5A9;Q5SZI9	53	0	28.804
DLGAP5	Disks large-associated protein 5	Q15398-3;Q15398;G3V543;G3V4E5;Q15398-1	3	0	28.8027
HDGF	Hepatoma-derived growth factor	P51858;P51858-3;P51858-2	12	0	28.7962
RPS3A	40S ribosomal protein S3a	P61247;H0Y9Y4;D6RG13;D6RAT0;D6R9B6;D6RB09;E9PFI5;H0Y8L7;D6RAS7;D6RI02;D6RED7;D6RGE0	22	0	28.7946
SYNCRIP	Heterogeneous nuclear ribonucleoprotein Q	O60506-4;O60506-3;O60506;O60506-2;B7Z645;O60506-5;F6UXX1;H0YAA0	19	0	28.7934
GAA	Lysosomal alpha-glucosidase;76 kDa lysosomal alpha-glucosidase;70 kDa lysosomal alpha-glucosidase	P10253;I3L0S5;I3L3L3;I3L2V9	19	0	28.7879
NASP	Nuclear autoantigenic sperm protein	P49321;P49321-2;P49321-3;P49321-4;Q5T624;E9PI86;E9PRH9;H0YF33;H0YDS9;E9PPQ8;E9PPR5	11	0	28.7793
RPS6	40S ribosomal protein S6	P62753;A2A3R5;A2A3R7	13	0	28.776
EDIL3	EGF-like repeat and discoidin I-like domain-containing protein 3	O43854;O43854-2	29	0	28.7707
PCMT1	Protein-L-isoaspartate(D-aspartate) O-methyltransferase;Protein-L-isoaspartate O-methyltransferase	P22061;A0A0A0MRJ6;H7BY58;P22061-2;F6S8N6;F8WDT3;F8WAV5;F8WAX2;C9J0F2	9	0	28.7693
CDC37	Hsp90 co-chaperone Cdc37;Hsp90 co-chaperone Cdc37, N-terminally processed	Q16543;K7EQA9;K7EKQ2;K7EL68;K7EIU0	19	0	28.7547
PCBP1	Poly(rC)-binding protein 1	Q15365;F8VTZ0;H3BSP4;P57723;C9K0A2;F8WC71;C9IZV9;C9J7A9;C9JSA6;C9J5V4;C9JTY5;C9JZY3;C9J0A4;F6TJN8;P57723-2	13	0	28.7533
GPC1	Glypican-1;Secreted glypican-1	P35052;H7C410;H7C024;P35052-2;H7BZL4;H7BZE9;C9J4Y6	22	0	28.7471
LAMC2	Laminin subunit gamma-2	Q13753;Q13753-2	32	0	28.7388
NUDT5	ADP-sugar pyrophosphatase	Q9UKK9;A6NFX8;A6NCQ0;A6NJU6;C9JYY9;H0YEY4	10	0	28.7356
UBE2V1;TMEM189-UBE2V1	Ubiquitin-conjugating enzyme E2 variant 1	Q13404;I3L0A0;Q13404-7;Q13404-2;Q13404-1;G3V2F7;Q13404-8;A0A0A0MSL3;Q13404-6;E5RIF1;D6RG00	12	0	28.7215
TARS	Threonine--tRNA ligase, cytoplasmic	P26639;P26639-2;D6R9F8;D6RCA5;D6RDJ6;A2RTX5;A2RTX5-2;D6RBR8;D6RJ97;D6RHV7;D6RCS6;B7ZLP8	24	0	28.7133
CAP1	Adenylyl cyclase-associated protein 1	Q01518;Q01518-2;Q5T0R7;Q5T0R6;Q5T0R5;Q5T0R4;Q5T0R3;Q5T0R2;Q5T0R1;Q5T0R9;Q5T0R8;Q5T0S3;P40123-3	20	0	28.7118
CTTN	Src substrate cortactin	Q14247;Q14247-3;Q14247-2;H0YEV2;H0YCD9	20	0	28.7092
TFRC	Transferrin receptor protein 1;Transferrin receptor protein 1, serum form	P02786;G3V0E5;H7C3V5;F8WBE5;Q9UP52;Q9UP52-2;Q9UP52-3	29	0	28.7004
ANP32A	Acidic leucine-rich nuclear phosphoprotein 32 family member A	P39687;H0YN26;H7BZ09;O95626	12	0	28.6788
SUPT16H	FACT complex subunit SPT16	Q9Y5B9;G3V5A4;G3V401;G3V2X0	25	0	28.6728
COL4A2	Collagen alpha-2(IV) chain;Canstatin	P08572	11	0	28.6708
XRCC6	X-ray repair cross-complementing protein 6	P12956;B1AHC9;P12956-2	26	0	28.6673
ARPC1B	Actin-related protein 2/3 complex subunit 1B	O15143;C9J4Z7;F8VXW2;C9JEY1;C9JQM8;C9JFG9;C9J6C8;C9JBJ7;C9K057;C9JTT6;C9JM51;F8WEB3	15	0	28.664
CALU	Calumenin	O43852;O43852-3;O43852-4;O43852-2;O43852-5;O43852-15;H0Y875;O43852-11;O43852-10;O43852-6;O43852-13;O43852-14;O43852-9;O43852-8;O43852-12;O43852-7	13	0	28.6623
UCHL3	Ubiquitin carboxyl-terminal hydrolase isozyme L3;Ubiquitin carboxyl-terminal hydrolase	P15374;A0A087WTB8;Q5TBK7	10	0	28.6517
PTPRK	Protein-tyrosine-phosphatase;Receptor-type tyrosine-protein phosphatase kappa	Q5TG12;E9PGC5;Q15262-2;Q15262-3;Q15262-4;Q15262;H0YDP9;E9PRW2;H0Y6P5	17	0	28.6377
ARPC3	Actin-related protein 2/3 complex subunit 3	O15145;C9JZD1;F8VR50	10	0	28.6355
BANF1	Barrier-to-autointegration factor;Barrier-to-autointegration factor, N-terminally processed	O75531	10	0	28.6337
SRSF3	Serine/arginine-rich splicing factor 3	P84103;P84103-2;A0A087X2D0	5	0	28.6237
PSMB5	Proteasome subunit beta type-5	P28074;P28074-3;P28074-2;H0YJM8	15	0	28.6106
PGLS	6-phosphogluconolactonase	O95336;M0R261;M0R1L2;M0R0U3	15	0	28.6049
TXNDC17	Thioredoxin domain-containing protein 17	Q9BRA2;I3L0K2;I3L3M7;I3L2R6	8	0	28.5963
GBE1	1,4-alpha-glucan-branching enzyme	Q04446;E9PGM4	19	0	28.5962
MAPRE1	Microtubule-associated protein RP/EB family member 1	Q15691	16	0	28.5696
ARCN1	Coatomer subunit delta	P48444;B0YIW6;P48444-2;Q6P1Q5;E9PK34	21	0	28.5665
LTBP4	Latent-transforming growth factor beta-binding protein 4	Q8N2S1;Q8N2S1-2;Q8N2S1-3;A0A0C4DH07;F8WAA0;M0QZX0;Q8N2S1-4;A0A087WVV5;A0A087WVR1;A0A087WXJ2;A0A087WXC2;M0QXV3;M0R351;M0QYE9	31	0	28.5613
OLA1	Obg-like ATPase 1	Q9NTK5;J3KQ32;Q9NTK5-2;Q9NTK5-3;C9JCJ9;C9JTK6	15	0	28.5299
GARS	Glycine--tRNA ligase	P41250	17	0	28.5289
RPL3	60S ribosomal protein L3	P39023;G5E9G0;B5MCW2;H7C422;H7C3M2;Q92901;F8WCR1	19	0	28.5274
NEU1	Sialidase-1	Q99519;E9PIF4	14	0	28.5255
ACLY	ATP-citrate synthase	P53396;P53396-2;P53396-3;K7ESG8;K7EIE7	33	0	28.5185
GOLM1	Golgi membrane protein 1	Q8NBJ4;Q8NBJ4-2;F8WAT9;C9JYM4;C9J941	20	0	28.5156
PPM1G	Protein phosphatase 1G	O15355	14	0	28.5134
XRCC5	X-ray repair cross-complementing protein 5	P13010;C9JZ81;H7C0H9	25	0	28.5132
RPL10A	60S ribosomal protein L10a	P62906	14	0	28.4946
RRBP1	Ribosome-binding protein 1	Q9P2E9;A0A0A0MRV0;Q9P2E9-2;Q9P2E9-3;A0A087WVV2;F8W7S5;A0A087WU26;A2A2S5;V9GY78;Q8N4C6;Q8N4C6-7;H0YDJ4;H9KV85;E9PN67;C9J066;Q8N4C6-6;Q8N4C6-11;Q8N4C6-4;Q8N4C6-9;Q8N4C6-2;Q8N4C6-5;Q8N4C6-10	39	0	28.4912
PDCD6IP	Programmed cell death 6-interacting protein	Q8WUM4;Q8WUM4-2;Q8WUM4-3;C9IZF9;F8WEQ7;F8WBR8;F8WDK9	33	0	28.4779
EPRS	Bifunctional glutamate/proline--tRNA ligase;Glutamate--tRNA ligase;Proline--tRNA ligase	P07814;V9GYZ6	44	0	28.4777
MSLN	Mesothelin;Megakaryocyte-potentiating factor;Mesothelin, cleaved form	Q13421-4;Q13421-3;Q13421-2;Q13421;H3BMA1;H3BUX1;H3BR90;H3BV92	16	0	28.473
RPS2	40S ribosomal protein S2	P15880;H0YEN5;E9PQD7;I3L404;E9PM36;E9PMM9;E9PPT0	14	0	28.4566
COTL1	Coactosin-like protein	Q14019;H3BT58	10	0	28.4443
TRIM28	Transcription intermediary factor 1-beta	Q13263;Q13263-2;M0R0K9;M0R2I3;M0R3C0	26	0	28.4425
AREG	Amphiregulin	P15514;D6RFX5	5	0	28.4325
MFGE8	Lactadherin;Lactadherin short form;Medin	Q08431;F5GZN3;Q08431-2;Q08431-3;X6R3G6;H0YKS8;A0A087WUV5	17	0	28.4324
PDIA6	Protein disulfide-isomerase A6	Q15084;Q15084-3;Q15084-4;Q15084-5;Q15084-2	13	0	28.4288
NRG1	Pro-neuregulin-1, membrane-bound isoform;Neuregulin-1	Q02297;Q02297-3;Q02297-4;Q02297-2;E5RHP6;F6RJN6;H0YCP0	8	0	28.4082
YWHAB	14-3-3 protein beta/alpha;14-3-3 protein beta/alpha, N-terminally processed	P31946-2	23	0.00084746	28.4026
PSMB3	Proteasome subunit beta type-3	P49720;A0A087WUL2;A0A087WXQ8;A0A087WY10	10	0	28.4013
SRSF1	Serine/arginine-rich splicing factor 1	Q07955;J3KTL2;Q07955-3;Q07955-2;J3KSR8;J3QQV5;J3KSW7	15	0	28.3981
GART	Trifunctional purine biosynthetic protein adenosine-3;Phosphoribosylamine--glycine ligase;Phosphoribosylformylglycinamidine cyclo-ligase;Phosphoribosylglycinamide formyltransferase	P22102;P22102-2;F8WD69;C9JBJ1;C9JTV6;C9JZG2;C9JKQ7;H7C366	26	0	28.3969
RPL12	60S ribosomal protein L12	P30050;P30050-2	5	0	28.3965
PSMB2	Proteasome subunit beta type-2	P49721;A0A087WVV1	16	0	28.3932
SRSF6	Serine/arginine-rich splicing factor 6	Q13247;Q13247-3;Q13247-2;Q08170;B4DJK0;B4DUA4;A0A0D9SEM4	9	0	28.391
TMPO	Lamina-associated polypeptide 2, isoform alpha;Thymopoietin;Thymopentin;Lamina-associated polypeptide 2, isoforms beta/gamma;Thymopoietin;Thymopentin	P42166;P42167-3	16	0	28.3862
NONO	Non-POU domain-containing octamer-binding protein	Q15233;Q15233-2;H7C367;C9JYS8;C9IZL7;C9J4X2	19	0	28.3808
SUMO2;SUMO3;SUMO4	Small ubiquitin-related modifier 2;Small ubiquitin-related modifier 3;Small ubiquitin-related modifier 4	P61956;P55854;Q6EEV6;A8MUA9;A8MU27;P61956-2;P55854-2	1	0	28.3392
BTF3	Transcription factor BTF3	P20290-2;D6RDG3;H0Y9Y1	8	0	28.3364
SNRPD2	Small nuclear ribonucleoprotein Sm D2	P62316;P62316-2;K7ERG4;K7EJB5	8	0	28.3363
CLIC4	Chloride intracellular channel protein 4	Q9Y696	12	0	28.3352
EIF3I	Eukaryotic translation initiation factor 3 subunit I	Q13347;Q5TFK1	11	0	28.3292
FUS	RNA-binding protein FUS	P35637;H3BPE7;P35637-2	8	0	28.328
DPP7	Dipeptidyl peptidase 2	Q9UHL4;R4GMR2;R4GNE8;R4GMU5;R4GMV4;R4GN05	11	0	28.3268
PGM2	Phosphoglucomutase-2	Q96G03;E7ENQ8;E9PD70;Q96G03-2;H0Y921	19	0	28.3231
EIF3B	Eukaryotic translation initiation factor 3 subunit B	P55884;P55884-2;C9JQN7;C9JZG1	23	0	28.3226
HYOU1	Hypoxia up-regulated protein 1	Q9Y4L1;A0A087X054;E9PJ21;A0A087WWI4;K7EQK2;Q9Y4L1-2;Q9BST8;J3QQH7;J3QLE9;J3QL06;J3KTF1;Q9BXT5	21	0	28.3162
DDT;DDTL	D-dopachrome decarboxylase;D-dopachrome decarboxylase-like protein	P30046;A6NHG4;B5MC82;P30046-2;J3KQ18;H7C342	6	0	28.299
HIST1H3A;H3F3A;HIST2H3A;HIST3H3;H3F3B;H3F3C	Histone H3.1;Histone H3.3;Histone H3.2;Histone H3.1t;Histone H3;Histone H3.3C	P68431;P84243;Q71DI3;Q16695;K7EK07;Q6NXT2;K7EMV3;B4DEB1;K7ES00;K7EP01	4	0	28.2971
EIF1;EIF1B	Eukaryotic translation initiation factor 1;Eukaryotic translation initiation factor 1b	P41567;K7EM18;O60739;K7EQP2	4	0	28.2962
LGALS3	Galectin-3;Galectin	P17931;G3V3R6	10	0	28.2885
SERBP1	Plasminogen activator inhibitor 1 RNA-binding protein	Q8NC51;Q8NC51-3;Q8NC51-4;Q8NC51-2	17	0	28.2835
DYNC1H1	Cytoplasmic dynein 1 heavy chain 1	Q14204;H0YJ21	57	0	28.2759
AHSA1	Activator of 90 kDa heat shock protein ATPase homolog 1	O95433;G3V438;O95433-2;H0YJG7;H0YJ63;H0YJU2;G3V3W9	13	0	28.2644
UBA1	Ubiquitin-like modifier-activating enzyme 1	P22314;P22314-2;Q5JRR9;Q5JRS0;Q5JRS2;Q5JRS1;Q5JRS3;Q5JRR6	22	0	28.2612
JAG1	Protein jagged-1	P78504;P78504-2;Q9Y219;A0A087WXH5;Q9Y219-2	18	0	28.2606
RUVBL2	RuvB-like 2	Q9Y230;Q9Y230-2;M0R0Y3;X6R2L4;M0QXI6;M0R0Z0;M0QXZ7	17	0	28.2589
KIF20B	Kinesin-like protein KIF20B	Q96Q89;Q96Q89-4;Q96Q89-3;Q96Q89-2	1	0.0035019	28.2497
PRDX3	Thioredoxin-dependent peroxide reductase, mitochondrial	P30048;P30048-2	9	0	28.2488
SMPDL3A	Acid sphingomyelinase-like phosphodiesterase 3a	Q92484;Q92484-2	14	0	28.2434
TWF2	Twinfilin-2	Q6IBS0;D6RG15;H0Y858;H7C5I2;Q9NR96-4	13	0	28.2405
SEMA3A	Semaphorin-3A	Q14563;C9J9C4	15	0	28.2393
AHCY	Adenosylhomocysteinase	P23526;P23526-2	16	0	28.2293
THOP1	Thimet oligopeptidase	P52888;K7EP46;K7EKB6;K7EL02;P52888-2;K7EIK4;K7EL32;K7EMU4	26	0	28.2285
PSME2	Proteasome activator complex subunit 2	Q9UL46;A0A087X1Z3;H0YM70;H0YKU2;H0YLG1;H0YLD2	13	0	28.2275
RPLP0;RPLP0P6	60S acidic ribosomal protein P0;60S acidic ribosomal protein P0-like	P05388;F8VU65;F8VWS0;P05388-2;F8VW21;Q8NHW5;G3V210;F8VPE8;F8VZS0;F8VQY6;F8VRK7;F8VS58;F8VWV4;F8W1K8;F8VYN4	12	0	28.2178
PSMC2	26S protease regulatory subunit 7	P35998;P35998-2;C9JLS9	16	0	28.2164
CD44	CD44 antigen	P16070;P16070-18;P16070-12;P16070-14;P16070-13;P16070-11;P16070-10;P16070-16;P16070-8;P16070-17;P16070-6;P16070-4;P16070-3;P16070-7;P16070-5;H0YD13;H0YDW7;H0YCV9;H0Y2P0;H0Y5E4;P16070-15;P16070-9;E9PKC6;H0YDX6;Q86UZ1;H0YD17;P16070-19;H0YE40;H0YF08;H0YD90;H0YEV3;H0YEU1	7	0	28.2106
CAPN2	Calpain-2 catalytic subunit	P17655	25	0	28.2024
FKBP4	Peptidyl-prolyl cis-trans isomerase FKBP4;Peptidyl-prolyl cis-trans isomerase FKBP4, N-terminally processed	Q02790;H0YFG2;F5H120;F5H1U3	22	0	28.202
MTHFD1	C-1-tetrahydrofolate synthase, cytoplasmic;Methylenetetrahydrofolate dehydrogenase;Methenyltetrahydrofolate cyclohydrolase;Formyltetrahydrofolate synthetase;C-1-tetrahydrofolate synthase, cytoplasmic, N-terminally processed	P11586;F5H2F4;V9GYY3;Q6UB35;A0A087WVM4;B7ZM99	30	0	28.1969
DDAH1	N(G),N(G)-dimethylarginine dimethylaminohydrolase 1	O94760;O94760-2	7	0	28.1871
HSPA9	Stress-70 protein, mitochondrial	P38646;D6RJI2;D6RA73;H0YBG6	19	0	28.1845
ASAH1	Acid ceramidase;Acid ceramidase subunit alpha;Acid ceramidase subunit beta	Q13510;Q13510-2;E7EMM4;Q13510-3	15	0	28.1844
IDS	Iduronate 2-sulfatase;Iduronate 2-sulfatase 42 kDa chain;Iduronate 2-sulfatase 14 kDa chain	P22304;B3KWA1;P22304-3;H0YB91;O60597;P22304-2	6	0	28.1815
EIF3D	Eukaryotic translation initiation factor 3 subunit D	O15371;O15371-2;O15371-3;B0QYA5;B0QYA6;B0QYA8;B0QYA4;A0A0D9SGB5	16	0	28.1785
SDCBP	Syntenin-1	O00560;O00560-3	16	0	28.176
RUVBL1	RuvB-like 1	Q9Y265;Q9Y265-2;E7ETR0;H7C4G5;J3QLR1;H7C4I3	13	0	28.1694
EXTL2	Exostosin-like 2;Processed exostosin-like 2	Q9UBQ6;C9JEG3;C9IYF5;F5GZK1	8	0	28.1669
PDCD5	Programmed cell death protein 5	O14737;K7EQA1;O14737-2;K7ESJ4;Q3HM38;X6R2P6	11	0	28.1626
AKR1A1	Alcohol dehydrogenase [NADP(+)]	P14550;V9GYG2;V9GYP9;Q5T621	12	0	28.1588
GMFB	Glia maturation factor beta	P60983;G3V4P8	13	0	28.1502
RANBP1	Ran-specific GTPase-activating protein	P43487;F6WQW2;P43487-2;C9JXG8;C9JGV6;C9JJ34;C9JDM3;C9JIC6	7	0	28.1388
TPR	Nucleoprotein TPR	P12270;P12270-2	45	0	28.1374
UAP1	UDP-N-acetylhexosamine pyrophosphorylase;UDP-N-acetylgalactosamine pyrophosphorylase;UDP-N-acetylglucosamine pyrophosphorylase	Q16222;Q16222-2;Q16222-3;Q3KQV9	16	0	28.1358
GPR126	G-protein coupled receptor 126	Q86SQ4;Q86SQ4-3;Q86SQ4-2;Q86SQ4-4;F5H2L1	11	0	28.1322
MVP	Major vault protein	Q14764;H3BP76;H3BUK7;H3BNF6;H3BRL2;H3BQK6;H3BPZ2;H3BNF2;H3BUP3;H3BQE7	21	0	28.1292
FEN1	Flap endonuclease 1	P39748;P39748-2;I3L3E9;F5H1Y3	17	0	28.1277
LTA4H	Leukotriene A-4 hydrolase	P09960;P09960-4;P09960-2;P09960-3;B4DEH5	19	0	28.1258
CANT1	Soluble calcium-activated nucleotidase 1	Q8WVQ1;Q8WVQ1-3;Q8WVQ1-2;K7EN15	18	0	28.1247
EIF6	Eukaryotic translation initiation factor 6	P56537;B7ZBH1;P56537-2;F8WD20;A0A0B4J1Y7;F8WDS6	7	0	28.1081
GLA	Alpha-galactosidase A	P06280;V9GYN5	13	0	28.1038
RBBP7	Histone-binding protein RBBP7	Q16576;E9PC52;Q16576-2;Q5JP02;Q5JP01;C9JAJ9;Q5JNZ6;C9J7L0	11	0	28.0998
GLOD4	Glyoxalase domain-containing protein 4	Q9HC38-2;F6TLX2;Q9HC38;I3L3Q4;Q9HC38-3;I3L1I0;I3L1F4;I3NI27;I3NI24;I3L2C2;I3L277	16	0	28.0951
CAPZA1	F-actin-capping protein subunit alpha-1	P52907	12	0	28.0927
TWSG1	Twisted gastrulation protein homolog 1	Q9GZX9;J3QS03;Q9GZX9-2	4	0	28.0871
TXNL1	Thioredoxin-like protein 1	O43396;K7ER96;K7EML9;K7EPB7;K7EME7;K7EKG2	10	0	28.0863
CD59	CD59 glycoprotein	E9PR17;P13987;E9PNW4;H0YET2	7	0	28.0762
HARS	Histidine--tRNA ligase, cytoplasmic	P12081;P12081-4;P12081-3;P12081-2;B3KWE1;B4E1C5;B4DDD8;E7ETE2;D6RF05;P49590;P49590-2;D6RJE6;B4DQ67	22	0	28.0713
MAN2B2	Epididymis-specific alpha-mannosidase;Alpha-mannosidase	Q9Y2E5;E9PCD7;H0YA68;Q9Y2E5-2	22	0	28.0613
CLTC	Clathrin heavy chain 1;Clathrin heavy chain	Q00610;A0A087WVQ6;Q00610-2;J3KS13;P53675;A0A087WX41;P53675-2;J3KSQ2;K7EJJ5;J3QL20;J3KRF5;F5H5N6	31	0	28.0501
EHD1	EH domain-containing protein 1	Q9H4M9;A0A024R571;C9J2Z4;C9JC03;Q9NZN3;C9JIJ3;C9IZH1;A0A0C4DH83;C9JDQ8;Q9NZN3-2	20	0	28.0436
IPO5	Importin-5	O00410;O00410-3;H0Y8C6;O00410-2;E7EQT5;E7ETV3;C9JZD8;E7EV12;C9JQT6;E7ESA1;E7ESZ1;E7EWK4;E7EX05;E7ETV8;C9J875;C9JMV5;H0Y3V4;O60518;C9JXE0;C9JZ53	24	0	28.0412
MKI67	Antigen KI-67	P46013;P46013-2;A0A087WV66	40	0	28.0373
SMS	Spermine synthase	P52788;P52788-2;H7C2R7	13	0	28.0343
SND1	Staphylococcal nuclease domain-containing protein 1	Q7KZF4;H7C597	22	0	28.0326
UBE2N	Ubiquitin-conjugating enzyme E2 N	P61088;F8VQQ8;F8VSD4;F8VV71;Q5JXB2;F8VZ29	8	0	28.0292
SRSF2	Serine/arginine-rich splicing factor 2	Q01130;J3KP15;J3QL05;Q01130-2;Q9BRL6;Q9BRL6-2	7	0	28.0242
HSPB1	Heat shock protein beta-1	P04792;F8WE04;C9J3N8	8	0	28.0072
PDIA4	Protein disulfide-isomerase A4	P13667	21	0	27.991
LAP3	Cytosol aminopeptidase	P28838-2;P28838;H0Y9Q1;H0Y983	26	0	27.9892
PSMC3	26S protease regulatory subunit 6A	P17980;R4GNH3;E9PM69;E9PKD5;E9PMD8;E9PN50;E9PLG2	14	0	27.9826
CD320	CD320 antigen	Q9NPF0;Q9NPF0-2;M0R100	4	0	27.9716
OAF	Out at first protein homolog	Q86UD1;E9PJ29	5	0	27.9668
GALNT5	Polypeptide N-acetylgalactosaminyltransferase 5	Q7Z7M9	13	0	27.9621
GALNT7	N-acetylgalactosaminyltransferase 7;Polypeptide N-acetylgalactosaminyltransferase	Q86SF2;H0YAH3;H0YAK0;E9PBY3	15	0	27.962
PTGES3	Prostaglandin E synthase 3	Q15185;A0A087WYT3;Q15185-3;Q15185-4;B4DDC6;Q15185-2	7	0	27.9439
SRSF7	Serine/arginine-rich splicing factor 7	Q16629;A0A0B4J1Z1;C9JAB2;Q16629-3;Q16629-2;Q16629-4	6	0	27.941
PRDX6	Peroxiredoxin-6	P30041	17	0	27.9397
MAT2A	S-adenosylmethionine synthase isoform type-2	P31153;P31153-2;Q00266	15	0	27.9375
CSTF1	Cleavage stimulation factor subunit 1	Q05048;A0A0A0MSZ9;A3KFI9	15	0	27.9343
RPL10		F8W7C6;A0A087WV22	13	0	27.9229
RPL29	60S ribosomal protein L29	P47914	5	0	27.9194
SLC3A2	4F2 cell-surface antigen heavy chain	P08195;P08195-3;F5GZS6;J3KPF3;P08195-2;P08195-4;H0YFS2;F5H0E2;F5GZI0;F5H867;F5GZR9;H0YFX4	16	0	27.9116
EIF4B	Eukaryotic translation initiation factor 4B	P23588;E7EX17;P23588-2;F8VX11;F8VP89;F8W0K0;F8VSC7;F8VRU1;F8VYE9	12	0	27.9037
SERPINB6	Serpin B6	P35237;A0A024QZX5;A0A087X1N8	12	0	27.9012
MGAT2	Alpha-1,6-mannosyl-glycoprotein 2-beta-N-acetylglucosaminyltransferase	Q10469	11	0	27.8963
GNPDA1	Glucosamine-6-phosphate isomerase 1;Glucosamine-6-phosphate isomerase	P46926;D6RAY7;D6R9P4;P46926-2;D6RFF8;D6R917;D6RB13;V9GYK3;V9GYW0	15	0	27.8941
ATP6AP2	Renin receptor	O75787;O75787-2;H7C3E1;H7C240;H0Y750	9	0	27.8861
NTN4	Netrin-4	Q9HB63;Q9HB63-3;Q9HB63-2;F8W0I7	14	0	27.8714
PSMC6	26S protease regulatory subunit 10B	P62333;A0A087X2I1;H0YJC0;H0YJS8;H0YJX2;H0YJT1;H0YJE9;H0YJD2;H0YJY8	23	0	27.8712
GLRX	Glutaredoxin-1	P35754	8	0	27.8592
SRPX2	Sushi repeat-containing protein SRPX2	O60687	16	0	27.8546
METAP2	Methionine aminopeptidase 2	P50579;P50579-3;F8VRR3;F8VQZ7;P50579-2;G3V1U3;F8VSC4;F8VY03;F8VZX9	14	0	27.8538
NAGLU	Alpha-N-acetylglucosaminidase;Alpha-N-acetylglucosaminidase 82 kDa form;Alpha-N-acetylglucosaminidase 77 kDa form	P54802;K7ENX5;K7EQH9	12	0	27.8521
SMPD1	Sphingomyelin phosphodiesterase	P17405;P17405-4;P17405-3;P17405-2;H0YEP5;G3V1E1;E9PQT3;E9PL59;E9PPK6	14	0	27.8519
AARS	Alanine--tRNA ligase, cytoplasmic	P49588;P49588-2;H3BPK7	21	0	27.8384
NUMA1	Nuclear mitotic apparatus protein 1	Q14980;Q14980-2;A0A087WY61;Q14980-4;Q14980-3;H0YFY6;F5H4J1;Q14980-5;F5H6Y5;K4DIE0;F5H1L0;F5GZW1;F5H2F3;F5H3L6;F5H0Z7;F5H763	42	0	27.8322
CMPK1	UMP-CMP kinase	P30085;Q5T0D2;P30085-2	12	0	27.8308
SEPT2	Septin-2	Q15019;Q15019-2;B5MCX3;Q15019-3;H7C2Y0;C9J2Q4;H7C310;C9JB25;C9J938;C9IY94;C9IZU3;C9JZI2;C9JQJ4;B5MD47;H7C1T1;C9JT15;C9JSE7;C9JFT1;F8WB65	16	0	27.8233
RPL6	60S ribosomal protein L6	Q02878;F8VZA3;F8VWR1;F8VU16;F8VZ45;U3KQR5	10	0	27.8143
KIF5B	Kinesin-1 heavy chain	P33176;Q12840;O60282;A0A0G2JMZ6;J3KNA1;O60282-2;C9JWB9	20	0	27.8128
MAP1B	Microtubule-associated protein 1B;MAP1B heavy chain;MAP1 light chain LC1	P46821;D6RA32;D6RA40;D6RGJ3;D6RCL2;P78559;E9PGC8;P78559-2	30	0	27.812
RPL24	60S ribosomal protein L24	P83731;C9JXB8;C9JNW5	9	0	27.8061
PAM	Peptidyl-glycine alpha-amidating monooxygenase;Peptidylglycine alpha-hydroxylating monooxygenase;Peptidyl-alpha-hydroxyglycine alpha-amidating lyase	P19021;P19021-5;P19021-2;P19021-4;P19021-3;P19021-6;H7BYD9;H0Y9I4	16	0	27.8041
EIF2S1	Eukaryotic translation initiation factor 2 subunit 1	P05198;G3V4T5;H0YJS4	17	0	27.8016
HIST2H2AA3;HIST1H2AG;H2AFJ;HIST2H2AC;HIST1H2AJ;HIST1H2AH;HIST1H2AD	Histone H2A type 2-A;Histone H2A type 1;Histone H2A.J;Histone H2A type 2-C;Histone H2A type 1-J;Histone H2A type 1-H;Histone H2A type 1-D;Histone H2A	Q6FI13;P0C0S8;Q9BTM1;Q16777;Q99878;Q96KK5;P20671;H0YFX9;Q9BTM1-2;P16104;P0C0S5;Q71UI9;Q96QV6;C9J0D1;Q71UI9-2;Q8IUE6;C9J386;Q71UI9-5;Q71UI9-3;Q71UI9-4	5	0	27.8
DSG2	Desmoglein-2	Q14126;J3KSI6	21	0	27.7999
GLB1	Beta-galactosidase	P16278;E7EQ29;P16278-2;P16278-3;F8WF40;C9JF15;C9JWX1;C9J4G9;Q6UWU2;Q6UWU2-2	17	0	27.794
RAD23B	UV excision repair protein RAD23 homolog B	P54727;Q5W0S5;Q5W0S4;P54727-2;H0Y579	11	0	27.7871
RNASE4	Ribonuclease 4	P34096	8	0	27.7781
TUBB8	Tubulin beta-8 chain	Q3ZCM7;A0A075B736;Q5SQY0	11	0	27.7607
TMA7	Translation machinery-associated protein 7	Q9Y2S6	4	0	27.7583
CAPZB	F-actin-capping protein subunit beta	P47756-2;B1AK87;B1AK88;P47756;B1AK85	11	0	27.7548
PPP2CA;PPP2CB	Serine/threonine-protein phosphatase 2A catalytic subunit alpha isoform;Serine/threonine-protein phosphatase 2A catalytic subunit beta isoform;Serine/threonine-protein phosphatase	P67775;P62714;P67775-2;E5RHC1;H0YC23;E7ESG8;E5RFI3;E5RHP4	16	0	27.7488
ADAM9	Disintegrin and metalloproteinase domain-containing protein 9	Q13443;F8WC54;A0AVL1;Q13443-2;C9J6H5;C9JPM3	7	0	27.7417
RANGAP1	Ran GTPase-activating protein 1	P46060;H0Y4Q3;B0QYT6;B0QYT5;B0QYT4	13	0	27.7314
ATOX1	Copper transport protein ATOX1	O00244;E5RGN3;E5RIM7	7	0	27.7296
CTSS	Cathepsin S	P25774;P25774-2;U3KPS4;U3KQE7	9	0	27.7287
CORO1B	Coronin-1B	Q9BR76;A0A087WW53;F5H390;F5H0D2	17	0	27.7278
PYGL	Glycogen phosphorylase, liver form;Alpha-1,4 glucan phosphorylase	P06737;P06737-2;E9PK47;P11217;P11217-2	26	0	27.725
TAF15	TATA-binding protein-associated factor 2N	Q92804;Q92804-2;A0A075B7D9;A0A075B7F4;A0A075B7F2;A0A075B7C1;A0A075B7E4	7	0	27.7242
UROD	Uroporphyrinogen decarboxylase	P06132;H0Y5R6;Q5T446	10	0	27.7064
TGFB2	Transforming growth factor beta-2;Latency-associated peptide	P61812;P61812-2	13	0	27.703
STRAP	Serine-threonine kinase receptor-associated protein	Q9Y3F4;Q9Y3F4-2;H0YH33	11	0	27.6958
HNRNPF	Heterogeneous nuclear ribonucleoprotein F;Heterogeneous nuclear ribonucleoprotein F, N-terminally processed	P52597	10	0	27.695
SPINT2	Kunitz-type protease inhibitor 2	O43291;K7EM91;K7EKQ0;O43291-2;K7ESI5;K7EKC8;K7EQZ3	5	0	27.6789
RPL8	60S ribosomal protein L8	P62917;E9PKZ0;G3V1A1;E9PKU4;E9PP36	13	0	27.6644
RTN4	Reticulon-4;Reticulon	Q9NQC3;Q9NQC3-2;Q9NQC3-5;F8W914;Q9NQC3-4;H7C106;Q9NQC3-3;Q9NQC3-6	5	0	27.6612
RPL27	60S ribosomal protein L27	P61353;K7ELC7;K7EQQ9;K7ERY7	5	0	27.6562
PAK2	Serine/threonine-protein kinase PAK 2;PAK-2p27;PAK-2p34	Q13177;H7C1X3;O75914;O75914-3;A0A087X294;O75914-2;O75914-4;H0YCG5;B1AKS5	22	0	27.651
LAMA4	Laminin subunit alpha-4	Q16363;A0A0A0MTC7;A0A0A0MQS9;Q16363-2;E5RFQ2;H0Y351;H0YAQ5;H0YAP9;E5RK79;E5RFD7;E5RHF3;Q6LET9	32	0	27.6428
TGFBI	Transforming growth factor-beta-induced protein ig-h3	Q15582;H0Y8L3;S4R3C6;H0Y9D7;H0YAB8;D6RBX4;H0YAH8;H0Y8M8	16	0	27.6179
RPL26;RPL26L1	60S ribosomal protein L26;60S ribosomal protein L26-like 1	P61254;Q9UNX3;J3KTJ8;J3QRI7;J3QQQ9;J3QQV1;E5RIT6;J3QRC4;E5RHH1;J3KSS0;J3KS10;Q2PPJ7;H7C1F9;Q2PPJ7-3;Q2PPJ7-2	8	0	27.6144
EIF3F	Eukaryotic translation initiation factor 3 subunit F	O00303;H0YDT6;E9PQV8;A0A0D9SEZ9	11	0	27.6111
RPL7	60S ribosomal protein L7	P18124;A8MUD9;C9JIJ5	9	0	27.6067
NT5E	5-nucleotidase	P21589;P21589-2;Q96B60;H0Y7R7;H0Y3X5	12	0	27.6061
RPL21	60S ribosomal protein L21	P46778;M0R181;G3V1B3;M0R3I5	8	0	27.6001
RPS4X	40S ribosomal protein S4, X isoform	P62701;P22090;C9JEH7;Q8TD47;A6NH36	12	0	27.5985
PSMC5	26S protease regulatory subunit 8	P62195;P62195-2;J3QQM1;J3KRP2;J3QSA9;J3QLH6;J3QSE0;J3QRW1;J3QRR3;Q8NB90;J3KTQ9;Q8NB90-3;Q8NB90-2	18	0	27.598
GALNT2	Polypeptide N-acetylgalactosaminyltransferase 2;Polypeptide N-acetylgalactosaminyltransferase 2 soluble form	Q10471;Q10471-2	12	0	27.5944
PABPC1;PABPC3	Polyadenylate-binding protein 1;Polyadenylate-binding protein;Polyadenylate-binding protein 3	P11940;A0A087WTT1;E7EQV3;E7ERJ7;P11940-2;Q9H361;H0YAR2;Q13310;H0YB86;H0YBN4;B1ANR0;H0YAS6;H0YB75;E5RH24;E5RJB9;H0YAP2;Q4VXU2;H0YC10;E5RGH3;H0YEQ8;H0YAS7;E5RHG7;B1ANR1;H0YCC8;Q4VXU2-2;Q96DU9;Q5JQF8;E5RGC4;E5RFD8;H0YAW6;Q96DU9-2	20	0	27.5924
RPL17;RPL17-C18orf32	60S ribosomal protein L17	P18621;A0A087WXM6;J3QQT2;J3KRX5;A0A0A6YYL6;P18621-3;J3KRB3;A0A087WWH0;J3QS96;A0A087WY81;J3QLC8;A0A0A0MRF8;P18621-2;J3KSJ0	10	0	27.5803
NACA	Nascent polypeptide-associated complex subunit alpha, muscle-specific form;Nascent polypeptide-associated complex subunit alpha	E9PAV3;F8VZJ2;H0YHX9;Q13765;E9PAV3-2;F8W1N5;F8VNW4;F8W0W4;Q9BZK3;F8VZ58	7	0	27.5728
NEO1	Neogenin	Q92859;Q92859-3;Q92859-2;Q92859-4;Q59FP8	14	0	27.5699
HIST1H2BM;HIST1H2BL;HIST1H2BH;HIST1H2BN;HIST2H2BF;HIST1H2BD;HIST1H2BK;HIST1H2BC;H2BFS	Histone H2B type 1-M;Histone H2B type 1-L;Histone H2B type 1-H;Histone H2B type 1-N;Histone H2B type 2-F;Histone H2B type 1-D;Histone H2B type 1-K;Histone H2B type 1-C/E/F/G/I;Histone H2B;Histone H2B type F-S	Q99879;Q99880;Q93079;Q99877;Q5QNW6;P58876;O60814;P62807;U3KQK0;Q5QNW6-2;P57053	8	0	27.5618
GSPT1;GSPT2	Eukaryotic peptide chain release factor GTP-binding subunit ERF3A;Eukaryotic peptide chain release factor GTP-binding subunit ERF3B	P15170-3;P15170-2;P15170;H3BR35;Q8IYD1;H3BSV8	16	0	27.557
ATP5B	ATP synthase subunit beta, mitochondrial;ATP synthase subunit beta	P06576;H0YH81;F8W079;H0YI37;F8W0P7	8	0	27.5438
CAST	Calpastatin	P20810;P20810-5;E7ES10;E9PCH5;E7EVY3;B7Z574;A0A0C4DGB5;P20810-3;P20810-4;P20810-8;P20810-2;P20810-9;P20810-10;P20810-7;P20810-6;H0Y7F0;H0Y9H6;E9PDE4;E7EQ12;F8W7E0;A0A0A0MR45;E7EQA0;H0YD33;D6RAA8;D6RC54;H0YA91;E7EQK6;H0Y944;E9PSG1	11	0	27.5433
PSMD2	26S proteasome non-ATPase regulatory subunit 2	Q13200;Q13200-3;Q13200-2;C9JPC0;H7C2Q3;H7C1H2	16	0	27.5372
PFDN2	Prefoldin subunit 2	Q9UHV9	10	0	27.5368
CRK	Adapter molecule crk	P46108	11	0	27.527
PTK7	Inactive tyrosine-protein kinase 7	Q13308;Q13308-5;Q13308-4;Q13308-6;Q13308-2;Q13308-3;Q86X91;F8WDG7;H7C5L0;C9J9E8	9	0	27.5215
MDK	Midkine	P21741;E9PPJ5;E9PLM6;P21741-2	11	0	27.5212
PSMC4	26S protease regulatory subunit 6B	P43686;P43686-2	15	0	27.5103
RPL36	60S ribosomal protein L36	Q9Y3U8;J3QSB5;J3KTD3	8	0	27.508
SLC39A10	Zinc transporter ZIP10	Q9ULF5;E7ENT5;E7EV45	9	0	27.5076
DENR	Density-regulated protein	O43583;F8VVL1	9	0	27.5056
RPL19	60S ribosomal protein L19;Ribosomal protein L19	P84098;J3QR09;J3KTE4;J3QL15	14	0	27.5029
RGMB	RGM domain family member B	Q6NW40;J3KNF6	9	0	27.4999
ADI1	1,2-dihydroxy-3-keto-5-methylthiopentene dioxygenase	Q9BV57;Q9BV57-2;A0A0G2JQN5;H7C382	8	0	27.4998
FDPS	Farnesyl pyrophosphate synthase	P14324;P14324-2;A0A087X090;A0A087WVN4;A0A087X1D8;A0A087WTP2	9	0	27.4977
COPB2	Coatomer subunit beta	P35606;P35606-2;D6RBT6;H0Y938;D6RBZ7;D6RCL6;D6RBG7;D6R997	22	0	27.4975
GLRX3	Glutaredoxin-3	O76003	10	0	27.484
SKP1	S-phase kinase-associated protein 1	P63208;E7ERH2;F8W8N3;E5RJR5;P63208-2;E5RGM3;E5RHM3;E5RGM4	3	0.0019708	27.4819
AIMP1	Aminoacyl tRNA synthase complex-interacting multifunctional protein 1;Endothelial monocyte-activating polypeptide 2	Q12904;Q12904-2;D6R937	12	0	27.471
FH	Fumarate hydratase, mitochondrial	P07954;P07954-2	12	0	27.4699
FRAS1	Extracellular matrix protein FRAS1	Q86XX4-2;Q86XX4;Q86XX4-5;H0Y9C9;H0Y9A6;Q86XX4-4;Q86XX4-6;A0A0A0MQV7	27	0	27.469
SUMO1	Small ubiquitin-related modifier 1	P63165;B8ZZN6;P63165-2;B8ZZJ0;B8ZZ67;B9A032	5	0	27.4524
SARS	Serine--tRNA ligase, cytoplasmic	P49591;Q5T5C7	12	0	27.4522
WDR12	Ribosome biogenesis protein WDR12	Q9GZL7	12	0	27.4509
S100A10	Protein S100-A10	P60903	3	0	27.4505
GAS6	Growth arrest-specific protein 6	Q14393-2;Q14393-3;Q14393;Q14393-5;Q14393-4	18	0	27.4494
HNRNPA3	Heterogeneous nuclear ribonucleoprotein A3	P51991;H7C1J8	9	0	27.435
ADAM15	Disintegrin and metalloproteinase domain-containing protein 15	Q13444;Q13444-10;Q13444-9;Q13444-8;Q13444-2;Q13444-7;Q13444-6;Q13444-12;Q13444-5;Q13444-4;Q13444-3;Q13444-13;Q13444-11	8	0	27.4339
NRP2	Neuropilin-2	O60462;O60462-5;A0A024R412;A0A024R3W6;Q7LBX6;X5D2Q8;O60462-4;O60462-2;O60462-3;O60462-6;C9JH98	20	0	27.4326
VEGFC	Vascular endothelial growth factor C	P49767	14	0	27.4297
IMPA1	Inositol monophosphatase 1	P29218;P29218-3;H0YBL1;E5RG13;E5RIP7;E5RI82;E5RGY4;P29218-2;E5RG94;E5RIF4;E5RHE9	10	0	27.4292
PARP1	Poly [ADP-ribose] polymerase 1	P09874;Q5VX84;Q5VX85	24	0	27.4252
SERPINI1	Neuroserpin	Q99574;H7C5T9;C9JQU8;C9JDY5	11	0	27.4247
RARS	Arginine--tRNA ligase, cytoplasmic	P54136;E5RJM9;E5RH09;E5RI24	21	0	27.4231
PSMD9	26S proteasome non-ATPase regulatory subunit 9	O00233;J3KN29;F5H5V4;F5GX23;O00233-2;F5H169;F5H7X1;O00233-3	8	0	27.4163
FUCA1	Tissue alpha-L-fucosidase	P04066	8	0	27.4094
CLSTN3	Calsyntenin-3	Q9BQT9;Q9BQT9-2;F5H5D7;F5H7C7;F5H5C6;F5H746;F5H172	11	0	27.4071
NIF3L1	NIF3-like protein 1	Q9GZT8;Q9GZT8-2;E7EXA3;Q6X734;Q9GZT8-3;B8ZZI0;C9JN42;H7C1A8	6	0	27.4057
RBBP4	Histone-binding protein RBBP4	Q09028;Q09028-3;Q09028-2;Q09028-4;H0YCT5;H0YF10;H0YDK2;H0YEU5;E9PNS2;E9PIC4;E9PNS6	10	0	27.4028
LUC7L2;C7orf55-LUC7L2	Putative RNA-binding protein Luc7-like 2	Q9Y383;A0A0A6YYC3;Q96HJ9-2;A0A0A6YYJ8;Q9Y383-3;Q9Y383-2;V9GZ75;F8WEU3;B8ZZ09	14	0	27.3958
PGD	6-phosphogluconate dehydrogenase, decarboxylating	P52209;P52209-2;K7EM49;K7EPF6;K7EMN2;K7ELN9	13	0	27.392
BOLA2	BolA-like protein 2	Q9H3K6;Q9H3K6-2;H3BV85;H3BTW0;A0A0B4J295;H3BVE0	7	0	27.3898
PFKP	ATP-dependent 6-phosphofructokinase, platelet type	Q01813;Q01813-2;Q5VSR5;V9GYV7;B1APP6;H0Y3Y3;B1APP8;P08237;P17858;P08237-3;P08237-2;H0Y757;P17858-2	23	0	27.3783
PSMD13	26S proteasome non-ATPase regulatory subunit 13	Q9UNM6;Q9UNM6-2;J3KNQ3;A0A087WUL9;H0YD73;E9PL38;E9PQG3	16	0	27.3758
HTRA1	Serine protease HTRA1	Q92743;H0Y7G9	11	0	27.3705
RPS3	40S ribosomal protein S3	P23396;E9PPU1;P23396-2;F2Z2S8;E9PL09;H0YCJ7;E9PQ96;E9PJH4;H0YF32;E9PK82;H0YEU2;E9PQX2;E9PSF4	12	0	27.3702
CHRDL1	Chordin-like protein 1	Q9BU40-4;Q9BU40-2;Q9BU40-3	17	0	27.3604
RPL34	60S ribosomal protein L34	P49207	8	0	27.3578
DARS	Aspartate--tRNA ligase, cytoplasmic	P14868;P14868-2;H7BZ35;C9J7S3;C9JLC1;C9JQM9;H7C278	19	0	27.3512
CSPG4	Chondroitin sulfate proteoglycan 4	Q6UVK1	28	0	27.3491
IGFBPL1	Insulin-like growth factor-binding protein-like 1	Q8WX77	10	0	27.3407
EEA1	Early endosome antigen 1	Q15075	26	0	27.3387
IGF2R	Cation-independent mannose-6-phosphate receptor	P11717;S4R328	27	0	27.3372
LIPA	Lysosomal acid lipase/cholesteryl ester hydrolase	P38571;A0A0A0MT32;P38571-2;Q5T073	5	0	27.3352
LEPRE1	Prolyl 3-hydroxylase 1	Q32P28;Q32P28-4;Q32P28-3;Q32P28-2;H7C2W6;E2QRI1	12	0	27.3348
SOD3	Extracellular superoxide dismutase [Cu-Zn]	P08294;M0R1V4	9	0	27.3312
ALDH7A1	Alpha-aminoadipic semialdehyde dehydrogenase	P49419;P49419-2;P49419-4;F8VS02;P49419-3;H0YHM6;F8VVF2	16	0	27.3216
CNBP	Cellular nucleic acid-binding protein	P62633;P62633-2;P62633-4;P62633-7;P62633-3;P62633-8;P62633-5;P62633-6;D6RAT4	5	0	27.3169
ADM	ADM;Adrenomedullin;Proadrenomedullin N-20 terminal peptide	E9PL83;P35318;E9PML4;E9PQE6;E9PQT2	5	0	27.3132
ATP6V1A	V-type proton ATPase catalytic subunit A	P38606;P38606-2;C9JA17;C9JVW8	13	0	27.309
LSR	Lipolysis-stimulated lipoprotein receptor	Q86X29;S4R3V8;Q86X29-6;Q86X29-5;Q86X29-4;Q86X29-2;Q86X29-3;M0QZL9;M0R1W9	13	0	27.2996
SEPT11	Septin-11	Q9NVA2;D6RGI3;D6RER5;Q9NVA2-2;D6RDU5;H0Y961;Q14141;Q92599;Q92599-4;A0A087X142;A6NMH6;B1AMS2;A6NFQ9;F8W8I8;Q92599-3;Q14141-2;Q92599-2;Q14141-4;H0Y9G8;D6RDP1;C9JV02;D6R9Y6;Q14141-3	13	0	27.2981
SNRPG;SNRPGP15	Small nuclear ribonucleoprotein G;Putative small nuclear ribonucleoprotein G-like protein 15	P62308;Q49AN9;F5H013;A8MWD9;C9JVQ0	2	0	27.2911
RPL23	60S ribosomal protein L23	P62829;C9JD32;B9ZVP7;J3KT29;J3KTJ3	7	0	27.2904
PSME3	Proteasome activator complex subunit 3	P61289;K9J957;P61289-2;K7ESG5;P61289-3;B3KQ25;A0A087WTV2;K7ENH2;K7EMD0;K7EPX6;K7EKR3;B7Z8D3;K7EJF8	12	0	27.2817
EIF4G1	Eukaryotic translation initiation factor 4 gamma 1	Q04637;Q04637-3;Q04637-8;E7EX73;E9PGM1;E7EUU4;Q04637-5;Q04637-4;Q04637-9;Q04637-6;Q04637-7;A0A0A0MR52;H7C044;H7C0V6;C9J6B6;C9J2Z7;C9K073;C9JF13;F8WCF2;C9JHW9	14	0	27.2807
RPS14	40S ribosomal protein S14	P62263;H0YB22;E5RH77	7	0	27.28
ARPC5	Actin-related protein 2/3 complex subunit 5	O15511;B1ALC0;O15511-2	5	0	27.2751
SGCE	Epsilon-sarcoglycan	O43556;E9PEH6;C9JR67;B7Z2R4;O43556-3;O43556-4	9	0	27.2696
TBC1D15	TBC1 domain family member 15	Q8TC07;Q8TC07-2;Q8TC07-3;F8VV61;C9JA93	2	0.0031385	27.2645
IDH1	Isocitrate dehydrogenase [NADP] cytoplasmic	O75874;C9J4N6;C9JJE5;C9JLU6;P48735;P48735-2	16	0	27.2609
TPD52L2	Tumor protein D54	O43399;O43399-5;O43399-7;A0A087WYR3	9	0	27.2593
HSP90AB2P	Putative heat shock protein HSP 90-beta 2	Q58FF8	8	0	27.2438
MYDGF	Myeloid-derived growth factor	Q969H8;M0QXF7;M0QYN0	6	0	27.2414
ESAM	Endothelial cell-selective adhesion molecule	Q96AP7;F8WDW9;C9JIE7;Q96AP7-2	6	0	27.2333
RPL14	60S ribosomal protein L14	P50914;E7EPB3	8	0	27.2259
DDX21	Nucleolar RNA helicase 2	Q9NR30;Q9NR30-2	13	0	27.2242
TSTA3	GDP-L-fucose synthase	Q13630;E9PKL9;E9PP14;E9PLH9;H0YCP7;E9PP60	11	0	27.2206
CDV3	Protein CDV3 homolog	Q9UKY7;Q9UKY7-2;D6R9V8;D6RFH2;H0Y8K3;Q9UKY7-3;D6RAV0;D6RDN0	7	0	27.2191
DNMT1	DNA (cytosine-5)-methyltransferase 1	P26358;P26358-2;P26358-3;K7ENW7;K7ENQ6;K7EJL0;K7ERQ1;K7ELB1	23	0	27.2164
HIST1H4A	Histone H4	P62805	10	0	27.2137
CNN3	Calponin-3;Calponin	Q15417;Q15417-3;Q15417-2;E9PDU6	9	0	27.2124
EXT1	Exostosin-1	Q16394;H7C1H6	14	0	27.2115
PPIL1	Peptidyl-prolyl cis-trans isomerase-like 1	Q9Y3C6	6	0	27.209
SRPX	Sushi repeat-containing protein SRPX	P78539;P78539-4;P78539-5;P78539-2;P78539-3	15	0	27.2077
RPL32	60S ribosomal protein L32	P62910;D3YTB1;F8W727	6	0	27.2067
KHSRP	Far upstream element-binding protein 2	Q92945;A0A087WTP3;M0R0I5;M0QYH3;M0QXW7;M0R251;M0R263;M0R0C6;M0R3J3;Q96I24-2	14	0	27.2055
UXS1	UDP-glucuronic acid decarboxylase 1	Q8NBZ7;Q8NBZ7-2;Q8NBZ7-3;C9JW33;C9JFU6;C9JCB7;C9JE50;C9J3T9	10	0	27.2015
RPS5	40S ribosomal protein S5;40S ribosomal protein S5, N-terminally processed	P46782;M0R0F0;M0R0R2;M0QZN2	6	0	27.199
PPP1CA	Serine/threonine-protein phosphatase PP1-alpha catalytic subunit;Serine/threonine-protein phosphatase	P62136;E9PMD7;P62136-2;P62136-3;E7ETD8;F8W1A0;F5H1L6;F5H037	11	0	27.197
ABHD14B	Alpha/beta hydrolase domain-containing protein 14B	Q96IU4;F8W9U3;B4DQI4;Q96IU4-2	6	0	27.1891
ATPIF1	ATPase inhibitor, mitochondrial	Q9UII2;A0A0B4J230;Q9UII2-3;Q9UII2-2	3	0	27.187
SARNP	SAP domain-containing ribonucleoprotein	P82979;F8VZQ9;H0YHG0;F8VS12	8	0	27.1805
ALDOC	Fructose-bisphosphate aldolase C;Fructose-bisphosphate aldolase	P09972;A8MVZ9;K7EKH5;C9J8F3;J3KSV6;J3QKP5;J3QKK1	13	0	27.1716
PUF60	Poly(U)-binding-splicing factor PUF60	Q9UHX1;Q9UHX1-4;Q9UHX1-6;Q9UHX1-3;Q9UHX1-5;Q9UHX1-2;E9PQ56;H0YEM1;E9PMU7;E9PN18;E9PL19;H0YCP8	14	0	27.1669
RPS28	40S ribosomal protein S28	P62857	7	0	27.1625
SCRN1	Secernin-1	Q12765;Q12765-2;Q12765-3;C9K052;B8ZZP4;C9J7U9	9	0	27.1559
ESD	S-formylglutathione hydrolase	P10768;H7BZT7;X6RA14;U3KQT1	9	0	27.1556
EIF2A	Eukaryotic translation initiation factor 2A;Eukaryotic translation initiation factor 2A, N-terminally processed	Q9BY44;F8WAE5;Q9BY44-3;Q9BY44-4;Q9BY44-2;C9IZE1;H7C5R5;H7C5Q3;F8WF18;F8WAT3	17	0	27.1537
PSMC1	26S protease regulatory subunit 4	P62191;P62191-2	13	0	27.1526
HNRNPUL2;HNRNPUL2-BSCL2	Heterogeneous nuclear ribonucleoprotein U-like protein 2	Q1KMD3;H3BQZ7	12	0	27.1524
LOX	Protein-lysine 6-oxidase	P28300	8	0	27.1511
HPRT1	Hypoxanthine-guanine phosphoribosyltransferase	P00492	9	0	27.1472
EIF4A3	Eukaryotic initiation factor 4A-III;Eukaryotic initiation factor 4A-III, N-terminally processed	P38919;I3L3H2	16	0	27.1349
MICA	MHC class I polypeptide-related sequence A	Q96QC4;A0A024RCL3;A0A0G2JK11;Q29983;A0A0G2JJ55;H0Y615;Q29983-2	9	0	27.1339
VASP	Vasodilator-stimulated phosphoprotein	P50552;K7ENL7;K7ENR7;K7EM16;K7EIG8;K7EQD0	14	0	27.1328
GSS	Glutathione synthetase	P48637;P48637-2	11	0	27.127
SEMA4B	Semaphorin-4B	J3KNP4;Q9NPR2-2;Q9NPR2;H0YMZ3;H0YN49;H0YNM2	9	0	27.1232
YBX1	Nuclease-sensitive element-binding protein 1	P67809;A0A087X1S2;C9J5V9;H0Y449	9	0	27.113
MAT2B	Methionine adenosyltransferase 2 subunit beta	Q9NZL9;Q9NZL9-2;Q9NZL9-3;Q9NZL9-4;H7C0X7;E5RJR3;Q9NZL9-5	11	0	27.1063
RPS18	40S ribosomal protein S18	P62269;J3JS69;A0A0G2JQH2;Q5GGW2	8	0	27.1042
BCLAF1	Bcl-2-associated transcription factor 1	Q9NYF8;Q9NYF8-2;Q9NYF8-4;H0YF14	16	0	27.1014
PRMT1	Protein arginine N-methyltransferase 1	Q99873;E9PKG1;H7C2I1;Q99873-3;Q99873-2;Q99873-4;A0A087X1W2;E9PNR9;E9PQ98;E9PIX6;H0YDE4;E9PMW9;E9PI83;E9PMZ2	11	0	27.0974
PFAS	Phosphoribosylformylglycinamidine synthase	O15067;H0YGH1;J3QSG0;J3QSH6;J3KTQ5	22	0	27.0925
USP5	Ubiquitin carboxyl-terminal hydrolase 5	P45974;P45974-2;H7C5J3	15	0	27.0784
NSFL1C	NSFL1 cofactor p47	Q9UNZ2;Q9UNZ2-5;F2Z2K0;Q9UNZ2-4;Q9UNZ2-6;R4GNE6	9	0	27.0768
MANF	Mesencephalic astrocyte-derived neurotrophic factor	P55145;A8K878;H7C2D6	9	0	27.0762
SHISA5	Protein shisa-5	Q8N114;C9IZ46;F8WFD9;Q8N114-2;Q8N114-5	2	0.0016247	27.075
PYGB	Glycogen phosphorylase, brain form	P11216;H0Y4Z6	25	0	27.0744
DCTN2	Dynactin subunit 2	Q13561;Q13561-3;Q13561-2;F8W1I6;F8VW18;H0YI98;F8VRV7;H0YHL1;F8VX93;F8W0U6	14	0	27.0743
PTPN11	Tyrosine-protein phosphatase non-receptor type 11	Q06124;Q06124-2;Q06124-3	17	0	27.0707
SF3B2	Splicing factor 3B subunit 2	Q13435;A0A087WZZ5;E9PPJ0;E9PJT3;E9PJ04;H0YCG1;H0YEX5;E9PIL8	13	0	27.068
RPL28	60S ribosomal protein L28	P46779;H0YMF4;H0YKD8;P46779-4;P46779-5;P46779-2;P46779-3;H0YLP6	8	0	27.0678
RNPEP	Aminopeptidase B	Q9H4A4;A6NKB8;A0A087WU27;A0A087WUS4;C9JMZ3	16	0	27.0608
SNRPF	Small nuclear ribonucleoprotein F	P62306;A0A0B4J254;F8W0W6	2	0	27.0604
EIF3M	Eukaryotic translation initiation factor 3 subunit M	Q7L2H7;Q7L2H7-2;J3KNJ2;H0YCQ8;E9PN86;E9PRY0;E7ESM3	13	0	27.0489
ATP6AP1	V-type proton ATPase subunit S1	Q15904;A6QRJ1;A6NLC6;A0A0C4DGX8;H7C2Y8;H7C0T7;F2Z3L8	5	0	27.0389
DSTN	Destrin	P60981;P60981-2;F6RFD5	10	0	27.0386
ARPC4;ARPC4-TTLL3	Actin-related protein 2/3 complex subunit 4	P59998;F8WDD7;F8WCF6;A0A0A6YYG9;P59998-3;P59998-2;H7C0A3;F8WDW3;F8WE39;P59998-4;R4GN08	7	0	27.0378
RPL18	60S ribosomal protein L18	Q07020;G3V203;H0YHA7;J3QQ67;Q07020-2;F8VUA6;F8VYV2;A0A075B7A0	5	0	27.0373
PDLIM1	PDZ and LIM domain protein 1	O00151	10	0	27.0358
NARS	Asparagine--tRNA ligase, cytoplasmic	O43776;K7EIU7;O43776-2;K7EMQ6;K7EJ19;K7EPK2;K7EQ35	14	0	27.0287
XRN2	5-3 exoribonuclease 2	Q9H0D6;Q9H0D6-2	12	0	27.0259
PEPD	Xaa-Pro dipeptidase	P12955;P12955-3;P12955-2;K7ES25;V9GYL0;V9GYE4;V9GY89	11	0	27.0254
IGFBP3	Insulin-like growth factor-binding protein 3	P17936;A6XND1;A6XND0;P17936-2;B3KWK7;C9JMX4;H0Y5K2;H0Y485	5	0	27.0247
SSRP1	FACT complex subunit SSRP1	Q08945;E9PPZ7;E9PMD4	11	0	27.0236
CKS1B	Cyclin-dependent kinases regulatory subunit 1;Cyclin-dependent kinases regulatory subunit	P61024;Q9BZU3;Q5T179	2	0	27.0235
SF3B1	Splicing factor 3B subunit 1	O75533;B4DGZ4;O75533-2;F8WC19	14	0	27.0096
MAGOH;MAGOHB	Protein mago nashi homolog;Protein mago nashi homolog 2	P61326;Q96A72;F5H6N1;P61326-2;F5H6P7;F5H3U9	7	0	27.0046
COPE	Coatomer subunit epsilon	O14579;A0A087X0I4;M0QXB4;O14579-3;O14579-2;M0R061	11	0	27.003
THRAP3	Thyroid hormone receptor-associated protein 3	Q9Y2W1	16	0	26.9915
PTPRG	Receptor-type tyrosine-protein phosphatase gamma;Protein-tyrosine-phosphatase	P23470;P23470-2;A0A087WWP7;A0A087X1P0	6	0	26.9895
CTSH	Pro-cathepsin H;Cathepsin H mini chain;Cathepsin H;Cathepsin H heavy chain;Cathepsin H light chain	P09668;A0A087X0D5;E9PKT6	9	0	26.9838
RAB11A;RAB11B	Ras-related protein Rab-11A;Ras-related protein Rab-11B	P62491;Q15907;H3BMH2;H3BSC1;P62491-2;Q15907-2;P57735;B4DQU5;A0A0C4DGX5	6	0	26.9829
GNPTG	N-acetylglucosamine-1-phosphotransferase subunit gamma	Q9UJJ9;H0YEA7;A0A087WWA2;E9PQQ5	5	0	26.9819
VPS29	Vacuolar protein sorting-associated protein 29	Q9UBQ0;F8VXU5;Q9UBQ0-2	5	0	26.977
ITGB1	Integrin beta-1	P05556;P05556-2;P05556-5;P05556-4;P05556-3;C9JPK5;H7C4N8;Q5T3E6;E9PLR6;E7EUI6;E7EQW5	11	0	26.9752
CSDE1	Cold shock domain-containing protein E1	O75534;O75534-2;O75534-3;O75534-4;E9PLT0;E9PKN4;E9PLD4;E9PNG3	17	0	26.9722
ABHD14A-ACY1;ACY1	Aminoacylase-1	C9JMV9;Q03154-4;C9JMW6;F2Z3Q0;C9J7W8	12	0	26.9667
ERP44	Endoplasmic reticulum resident protein 44	Q9BS26	9	0	26.9594
PPP1R14B	Protein phosphatase 1 regulatory subunit 14B	Q96C90	3	0	26.9579
TSN	Translin	Q15631;E9PGT1;H7C1D4;Q15631-2	10	0	26.9566
SNRPD3	Small nuclear ribonucleoprotein Sm D3	P62318;P62318-2;H3BT13	7	0	26.9539
IFI30	Gamma-interferon-inducible lysosomal thiol reductase	P13284;M0QZG3	3	0	26.9532
PSPC1	Paraspeckle component 1	Q8WXF1;Q8WXF1-2;X6RDA4	11	0	26.949
NOP2	Probable 28S rRNA (cytosine(4447)-C(5))-methyltransferase	P46087;A0A087WV73;P46087-4;P46087-2;P46087-3;F5GWB7;F5H709;F5H5X6;F5H359;F5H8G6;F5GYR3	12	0	26.9392
PLOD2	Procollagen-lysine,2-oxoglutarate 5-dioxygenase 2	O00469;O00469-2;E7ETU9;O00469-3;C9JXZ0	14	0	26.9369
ADSS	Adenylosuccinate synthetase isozyme 2	P30520	9	0	26.9359
RPS25	40S ribosomal protein S25	P62851	3	0	26.9348
NUDCD1	NudC domain-containing protein 1	Q96RS6;Q96RS6-2;Q96RS6-3;E5RGX7	9	0	26.9339
TCEB1	Transcription elongation factor B polypeptide 1	Q15369;E5RHG8;Q15369-2;R4GMY8	6	0	26.9313
KIAA0319L	Dyslexia-associated protein KIAA0319-like protein	Q8IZA0;B1AN15;E7EN73;Q8IZA0-2;C9JVB2;B4DYG9;C9JQ56;H0Y4S8	6	0	26.9311
UBE2V2	Ubiquitin-conjugating enzyme E2 variant 2	Q15819;G3V113;H0YBP9;H0YBX6	11	0	26.9276
SRI	Sorcin	P30626;C9J0K6;P30626-3;P30626-2;B4DHQ6	8	0	26.9269
RANBP3	Ran-binding protein 3	Q9H6Z4;Q9H6Z4-2;Q9H6Z4-3;B7Z7F3;K7EIJ4;K7ENJ2;K7EID7;K7ENB9;K7EPW1;K7EN31	8	0	26.9194
DYNLRB1;DYNLRB2	Dynein light chain roadblock-type 1;Dynein light chain roadblock-type 2	Q9NP97;B1AKR6;Q8TF09;H3BQI1;H3BNG9;H3BPA0;Q7Z4M1;Q9NP97-2	5	0	26.9151
PDIA3		H7BZJ3	7	0	26.9071
DCBLD2	Discoidin, CUB and LCCL domain-containing protein 2	Q96PD2;Q96PD2-2;C9JIW6	7	0	26.9043
SGTA	Small glutamine-rich tetratricopeptide repeat-containing protein alpha	O43765;K7EMD6;K7ERW5	7	0	26.9012
TBCB	Tubulin-folding cofactor B	Q99426;K7EP07;K7EK42;Q99426-2;K7EL99	8	0	26.8971
MYL3;MYL1	Myosin light chain 3;Myosin light chain 1/3, skeletal muscle isoform	P08590;P05976;P05976-2	1	0	26.8957
COX6B1	Cytochrome c oxidase subunit 6B1	P14854;K7EQD3	3	0	26.8911
PDAP1	28 kDa heat- and acid-stable phosphoprotein	Q13442	7	0	26.8903
PSMD12	26S proteasome non-ATPase regulatory subunit 12	O00232;O00232-2	8	0	26.89
RCN1	Reticulocalbin-1	Q15293;Q15293-2	6	0	26.8862
FAM129B	Niban-like protein 1	Q96TA1;Q96TA1-2	14	0	26.8824
SAFB	Scaffold attachment factor B1	Q15424;Q15424-3;Q15424-2;Q15424-4;K7ES42;K7EII0	14	0	26.8744
PDGFC	Platelet-derived growth factor C;Platelet-derived growth factor C, latent form;Platelet-derived growth factor C, receptor-binding form	Q9NRA1;Q9NRA1-2;Q9NRA1-3;Q9NRA1-4	7	0	26.8725
PGM1	Phosphoglucomutase-1	P36871;P36871-2;P36871-3	10	0	26.8686
PAFAH1B2	Platelet-activating factor acetylhydrolase IB subunit beta	P68402;J3KNE3;P68402-4;P68402-3;P68402-2	3	0	26.8672
HNRNPM	Heterogeneous nuclear ribonucleoprotein M	P52272;P52272-2;A0A087X0X3;M0QZM1;M0R019;M0R2T0;M0R2I7;M0QY96;M0QYQ7;M0R0N3;M0R0Y6;M0QYL3	17	0	26.8614
ANG	Angiogenin	P03950	7	0	26.8527
VEGFA		H0YBI8;A0A087X1L1;H0YBZ0;A0A087WTP4;P15692-10;P15692-9;P15692-6;P15692-18;P15692-12	3	0.0016013	26.8439
CLTA	Clathrin light chain A	P09496-2;P09496;P09496-4;P09496-3;F8WF69;P09496-5;C9J8P9	5	0	26.8409
PLA2G15	Group XV phospholipase A2	Q8NCC3;H3BMU8;H3BM47;B4DJW4;H3BPT3;Q8NCC3-2;B4DPU0	7	0	26.8331
FBN1	Fibrillin-1	P35555	3	0	26.8327
PDLIM5	PDZ and LIM domain protein 5	Q96HC4;Q96HC4-4;Q96HC4-7;Q96HC4-6;H0Y8Y3;A0A0D9SFR4;Q96HC4-2;H0YBI4;A0A0A0MSP3;Q96HC4-3;H0Y929	15	0	26.8289
COPG1	Coatomer subunit gamma-1	Q9Y678;H0Y8X7	14	0	26.8279
BASP1	Brain acid soluble protein 1	P80723;P80723-2	6	0	26.8223
HEL-S-109;NUCB2;Nucb2	Nucleobindin-2;Nesfatin-1	V9HW75;A0A087WSV8;E9PKG6;P80303;Q2L696;P80303-2;E9PLR0;E9PLE9;H0YEG8;H0YD18;E9PM22;E9PJP3	15	0	26.813
MAPK1	Mitogen-activated protein kinase 1	P28482;P28482-2;P27361;E9PBK7;E9PJF0;E9PQW4;P27361-2;P27361-3	12	0	26.8116
SRP14	Signal recognition particle 14 kDa protein	P37108;H0YLA2;H0YLW0	8	0	26.793
SNRPD1	Small nuclear ribonucleoprotein Sm D1	P62314;J3QLI9	2	0	26.7921
NAGA	Alpha-N-acetylgalactosaminidase	P17050	8	0	26.7883
RPS24	40S ribosomal protein S24	P62847;E7ETK0;A0A087WUS0;P62847-2;P62847-3;P62847-4	8	0	26.7825
PWP1	Periodic tryptophan protein 1 homolog	Q13610;B4DJV5;Q13610-2	8	0	26.7812
CBX5	Chromobox protein homolog 5	P45973;F8VNY3	10	0	26.7765
MATR3	Matrin-3	P43243;A8MXP9;D6R991;D6REM6;B3KM87;P43243-2;Q68E03;H0Y8T4;D6RAM9;D6RAY2;D6RBI2;D6RE02;D6RIA2	9	0	26.7758
NUDT21	Cleavage and polyadenylation specificity factor subunit 5	O43809;H3BND3;H3BV41	7	0	26.7734
RPA1	Replication protein A 70 kDa DNA-binding subunit;Replication protein A 70 kDa DNA-binding subunit, N-terminally processed	P27694;I3L4R8;I3L524;I3L2M5	15	0	26.7657
GDI1	Rab GDP dissociation inhibitor alpha	P31150;G5E9U5	23	0	26.7647
TSNAX;DISC1	Translin-associated protein X	Q99598;C4P0D4;C4P0D6;C4P0D8;Q5VVQ1	7	0	26.7631
FAM49B	Protein FAM49B	Q9NUQ9;Q9NUQ9-2;A0A087X178;Q9H0Q0	9	0	26.7626
PTBP1	Polypyrimidine tract-binding protein 1	P26599;P26599-2;P26599-3;A6NLN1;K7EKJ7;K7ES59;A0A0D9SF20;O95758;O95758-2;K7ELW5;X6R242;A0A087WU68;K7EK45;O95758-1;O95758-6;O95758-5;O95758-4	5	0	26.761
RPL15	60S ribosomal protein L15;Ribosomal protein L15	P61313;E7EQV9;E7EX53;E7ENU7;P61313-2;E7ERA2	5	0	26.761
RPL30	60S ribosomal protein L30	P62888;E5RI99;A0A0B4J213;A0A0C4DH44;E5RJH3	5	0	26.7604
RPL13A;RPL13a	60S ribosomal protein L13a	P40429;Q8J015;M0QYS1;Q6NVV1	6	0	26.759
NSUN2	tRNA (cytosine(34)-C(5))-methyltransferase	Q08J23;Q08J23-2;Q08J23-3	9	0	26.7588
COPS2	COP9 signalosome complex subunit 2	P61201;P61201-2;B4DIH5;H0YKU5;H0YM03;H0YMC2	9	0	26.7458
SUSD5	Sushi domain-containing protein 5	O60279;H7C2K7	6	0	26.7452
SAFB2	Scaffold attachment factor B2	Q14151;K7EQU4;K7ERX3;Q14151-2	14	0	26.734
SNRPB;SNRPN	Small nuclear ribonucleoprotein-associated proteins B and B;Small nuclear ribonucleoprotein-associated protein N	P14678;P63162;P14678-2;J3QLE5;A8MT02;P63162-2;P14678-3;J3KRY3;S4R3P3	6	0	26.7269
AKAP2	A-kinase anchor protein 2	Q9Y2D5;Q9Y2D5-5;Q9Y2D5-6;Q9Y2D5-4;Q9Y2D5-7;C9JVY5	16	0	26.7174
AK2	Adenylate kinase 2, mitochondrial;Adenylate kinase 2, mitochondrial, N-terminally processed;Adenylate kinase 2, mitochondrial	P54819;F8W1A4;P54819-5;P54819-2;G3V213;F8VZG5;P54819-3;P54819-6;P54819-4;F8VY04;F8VPP1	9	0	26.7099
PPT2;hCG_1999928	Lysosomal thioesterase PPT2	G8JLL2;A0A0G2JK02;A0A0G2JHB6;A0A0G2JLL3;A0A024RCQ8;Q9UMR5-2;Q9UMR5;Q9UMR5-3;A0A0G2JIU6;A0A0G2JKR3;A0A0G2JLA3;A0A0G2JH76;A0A0G2JLK6;A2ABN7;A0A0G2JID8;A0A0G2JLK3;A0A0G2JI52;A2ABN6;A0A0G2JLK8;A0A0G2JK07	6	0	26.709
TCN2	Transcobalamin-2	F8WE86;B5MBX2;P20062-2;P20062	4	0	26.7078
ENOPH1	Enolase-phosphatase E1	A0A0C4DGY8;D6RA00;Q9UHY7;A0A087WTH0;Q9UHY7-2	10	0	26.7052
NTM	Neurotrimin	Q9P121;Q9P121-3;Q9P121-2;Q9P121-4;F6WFR7;F8W8Y1;F8VTR5;H7BZ62	9	0	26.7023
LAMB2	Laminin subunit beta-2	P55268;F5H520;A4D0S4;C9JMJ0;A4D0S4-2;A4D0S4-3	21	0	26.702
LARS	Leucine--tRNA ligase, cytoplasmic	Q9P2J5;Q9P2J5-2;Q9P2J5-3;A0A087WXY1	17	0	26.6991
PSAT1	Phosphoserine aminotransferase	Q9Y617;Q9Y617-2	12	0	26.6952
CDA	Cytidine deaminase	P32320	6	0	26.6917
SNRPE	Small nuclear ribonucleoprotein E	P62304;A6NHK2	2	0	26.6811
RPS9	40S ribosomal protein S9	P46781;B5MCT8;C9JM19;F2Z3C0;A8MXK4	9	0	26.6707
DYNC1I2	Cytoplasmic dynein 1 intermediate chain 2	Q13409;Q13409-3;Q13409-6;Q13409-7;Q13409-2;Q13409-5;E7ET01;E7ETL8;E7EQU2;E7ESD3;E7EMU4;E7EV09;E7EQL5;E9PGG1;E7EUM4;E7ERR6;E7ERH4;E7EU01	7	0	26.6604
RPL9	60S ribosomal protein L9	P32969;D6RAN4;E7ESE0;H0Y9V9;H0Y9R4	8	0	26.65
CIAPIN1	Anamorsin	Q6FI81;Q6FI81-3;H3BV90;H3BT65;H3BUG4;H3BPG7;Q6FI81-2;H3BQ23	7	0	26.6438
EIF2S3;EIF2S3L	Eukaryotic translation initiation factor 2 subunit 3;Putative eukaryotic translation initiation factor 2 subunit 3-like protein	P41091;Q2VIR3;F8W810;Q2VIR3-2;H7BZU1	15	0	26.6409
PBDC1	Protein PBDC1	Q9BVG4;A6NDF3	4	0	26.6346
PURA	Transcriptional activator protein Pur-alpha	Q00577	9	0	26.6275
PSME1	Proteasome activator complex subunit 1	Q06323;Q06323-2;Q06323-3;H0YKK6;H0YLU2	7	0	26.6263
NOTCH2	Neurogenic locus notch homolog protein 2;Notch 2 extracellular truncation;Notch 2 intracellular domain	Q04721;D2WEZ3	12	0	26.6261
NLN	Neurolysin, mitochondrial	Q9BYT8;E9PCB6;H0YAK4;H0YAF7	13	0	26.6196
SDC1	Syndecan-1	P18827	2	0	26.6188
BPNT1	3(2),5-bisphosphate nucleotidase 1	O95861;O95861-4;O95861-2;A6NF51;O95861-3;F8W1J0;F8VZG4;F8VVW8;F8VRY7	14	0	26.6161
ELAVL1	ELAV-like protein 1	Q15717;Q15717-2;M0QZR9;M0R055	6	0	26.6148
PSMD6	26S proteasome non-ATPase regulatory subunit 6	Q15008;Q15008-4;Q15008-3;Q15008-2;C9J0E9;H7C531;C9J7B7	11	0	26.6136
ULBP2;RAET1G;RAET1L	NKG2D ligand 2;Retinoic acid early transcript 1G protein;Retinoic acid early transcript 1L protein	Q9BZM5;Q6H3X3;Q5VY80;C9JAK3;Q6H3X3-2	5	0	26.6058
PPP1R12A	Protein phosphatase 1 regulatory subunit 12A	O14974;O14974-4;O14974-2;O14974-5;O14974-3;F8VZN8;H0YHI8;H0YHL8;H0YIS4;F8VW28;H0YIM2;H0YIS3	12	0	26.6057
TUBB3	Tubulin beta-3 chain	Q13509;A0A0B4J269;Q13509-2;G3V2A3;G3V5W4;G3V2R8;G3V3R4;G3V2N6;G3V542;G3V3J6;G3V3W7	20	0	26.605
DNAJC9	DnaJ homolog subfamily C member 9	Q8WXX5	7	0	26.6049
AP2B1	AP-2 complex subunit beta	P63010;P63010-2;A0A087X253;P63010-3;A0A087WU93;A0A087WZQ6;A0A087WYD1;K7ERB2;K7EJX1;K7EN71;A0A087WXS3;K7EKZ5	16	0	26.6005
GM2A	Ganglioside GM2 activator;Ganglioside GM2 activator isoform short	P17900	4	0	26.5988
RPS27	40S ribosomal protein S27	P42677;Q5T4L4;C9J1C5	6	0	26.5932
LSM8	U6 snRNA-associated Sm-like protein LSm8	O95777;F2Z2Y6;C9JNV3;C9JIZ0	3	0	26.5916
CKB	Creatine kinase B-type	P12277;G3V4N7;H0YJG0;G3V2I1;G3V461	8	0	26.5915
ARPC2	Actin-related protein 2/3 complex subunit 2	O15144;H7C3F9	5	0	26.5891
VARS	Valine--tRNA ligase	P26640;A2ABF4;A0A0G2JJT9;P26640-2;H0Y426	12	0	26.5845
CLIP1	CAP-Gly domain-containing linker protein 1	P30622;P30622-2;P30622-1;J3KP58;F5H0N7;F5H6A0;F5H1T5;F6VGP8;F5H367;F5H270	17	0	26.5835
MYL12B;MYL12A	Myosin regulatory light chain 12B;Myosin regulatory light chain 12A	O14950;P19105;J3QRS3;J3KTJ1	4	0	26.5828
SNRNP70	U1 small nuclear ribonucleoprotein 70 kDa	P08621;P08621-2;P08621-4;M0QYR1;P08621-3;M0QX04	6	0	26.5802
HNRNPR	Heterogeneous nuclear ribonucleoprotein R	O43390;O43390-2;O43390-4;O43390-3;B4DT28	18	0	26.5786
COL4A1	Collagen alpha-1(IV) chain;Arresten	P02462;P02462-2;P29400;P29400-2	6	0	26.5766
CPSF6	Cleavage and polyadenylation specificity factor subunit 6	Q16630;Q16630-2;F8WJN3;Q16630-3	6	0	26.5764
CDK1;CDC2	Cyclin-dependent kinase 1	P06493;A0A024QZP7;P06493-2;E5RIU6;A0A087WZZ9;Q00526;K7ELV5;Q14004;P50750;Q00536;Q00537;O94921;Q07002;Q00535;Q14004-2;P50750-2;P11802;Q96Q40;Q07002-3;Q00537-2;Q00536-2;F8VXD2;F8VYH9;F8VZZ0;F8VTV8;F8VWX7;F8VZ51;K7EJ83;H0YAZ9;Q9BVE2;E7EUK8;E5RGN0;A0A087X209;A0A087WZU2;F5H6Z0;P11802-2;Q00535-2;Q96Q40-2;Q96Q40-4;Q96Q40-3;O94921-3;Q96Q40-5;O94921-2;Q07002-2;Q00536-3	12	0	26.5758
GNB1	Guanine nucleotide-binding protein G(I)/G(S)/G(T) subunit beta-1	P62873;P62873-2;F6UT28;B1AKQ8;F6X3N5;B3KVK2	8	0	26.572
ALDH16A1	Aldehyde dehydrogenase family 16 member A1	Q8IZ83;F5H4B6;Q8IZ83-3;M0QY06;Q8IZ83-2	12	0	26.5697
TJP2	Tight junction protein ZO-2	Q9UDY2;Q9UDY2-6;Q9UDY2-3;Q9UDY2-7;Q9UDY2-2;Q9UDY2-5;Q9UDY2-4	14	0	26.5687
MAN1B1	Endoplasmic reticulum mannosyl-oligosaccharide 1,2-alpha-mannosidase;alpha-1,2-Mannosidase	Q9UKM7;H0YG20;H0YGV7;H0YI64	8	0	26.5612
SEPT7	Septin-7	Q16181;E7ES33;E7EPK1;Q16181-2;G3V1Q4;H0Y3Y4;Q5JXL7;Q6ZU15	13	0	26.5561
ACYP2	Acylphosphatase-2	P14621;U3KPX8;U3KQL2;U3KPX1;E9PF46;F8WA34	3	0	26.5502
		E5RI56	5	0	26.5495
ST13;ST13P5	Hsc70-interacting protein;Putative protein FAM10A5	P50502;Q3KNR6;Q8NFI4;A0A087X1H6;H7C3I1;F6VDH7;Q8IZP2;F8WAQ7	9	0	26.5466
TINAGL1	Tubulointerstitial nephritis antigen-like	Q9GZM7;Q9GZM7-3;F6SDV2;Q9GZM7-2	12	0	26.5393
RPS26;RPS26P11	40S ribosomal protein S26;Putative 40S ribosomal protein S26-like 1	P62854;Q5JNZ5	3	0	26.5365
SRSF9	Serine/arginine-rich splicing factor 9	Q13242;H0YIB4;S4R3G0	10	0	26.5355
DDX39A	ATP-dependent RNA helicase DDX39A	O00148;O00148-3;O00148-2;K7EQN7;K7EPJ3;A0A0D9SEM9;K7EN69;K7ENP6;A0A0G2JHN7;K7EL56;K7EIL8;F6U6E2;F6S2B7;F6SXL5	16	0	26.5349
PRSS2	Trypsin-2	P07478;P07477;Q8NHM4;H0Y8D1;CON__P07477;A0A087WW55;E7EQ64	3	0	26.5328
TNFRSF21	Tumor necrosis factor receptor superfamily member 21	O75509	5	0	26.5317
HMGA1	High mobility group protein HMG-I/HMG-Y	P17096-2	2	0	26.5295
RPL27A	60S ribosomal protein L27a	P46776;E9PJD9;E9PLL6;E9PLX7	6	0	26.5279
EIF5	Eukaryotic translation initiation factor 5	P55010;H0YLZ1;H0YN40;H0YK29;H0YK11;H0YMJ8;H0YM54	8	0	26.5235
RPL11	60S ribosomal protein L11	P62913;P62913-2;Q5VVC9;Q5VVC8	7	0	26.5234
NAP1L4	Nucleosome assembly protein 1-like 4	Q99733;E9PNW0;E9PJJ2;E9PS34;E9PNJ7;C9J6D1;Q99733-2;E9PKI2;E9PP22;E9PKT8;C9JZI7;A8MXH2;C9J1B1	8	0	26.5217
IMUP	Immortalization up-regulated protein	Q9GZP8;Q9GZP8-2	1	0	26.5184
CCL2	C-C motif chemokine 2	P13500	5	0	26.5158
RPS10;RPS10P5	40S ribosomal protein S10;Putative 40S ribosomal protein S10-like	P46783;Q9NQ39	3	0	26.5144
RPS23	40S ribosomal protein S23	P62266;D6RD47;D6RDJ2;D6RIX0;D6R9I7	5	0	26.5142
RBP4	Retinol-binding protein 4;Plasma retinol-binding protein(1-182);Plasma retinol-binding protein(1-181);Plasma retinol-binding protein(1-179);Plasma retinol-binding protein(1-176)	P02753;Q5VY30;A0A0C4DGV7	3	0	26.5101
CTSF	Cathepsin F	Q9UBX1;H0YD65;H0YE42;E9PSC2	12	0	26.5031
GCNT2	N-acetyllactosaminide beta-1,6-N-acetylglucosaminyl-transferase, isoform A	Q8N0V5;Q8NFS9;Q06430;B7ZBL3	9	0	26.5019
PRKDC	DNA-dependent protein kinase catalytic subunit	P78527;P78527-2	20	0	26.5014
LIPG	Endothelial lipase	Q9Y5X9;B4DTR8;J3QQQ0;Q9Y5X9-2;A0A075B751	7	0	26.5001
NUDCD2	NudC domain-containing protein 2	Q8WVJ2;E5RFP0	5	0	26.4915
CDH11	Cadherin-11	P55287;P55287-2;H3BUU9;H3BQH2	8	0	26.4901
ILF2	Interleukin enhancer-binding factor 2	Q12905;X6R6Z1;B4DY09;A0A0A0MRL0	4	0	26.4893
TRA2B	Transformer-2 protein homolog beta	P62995;P62995-3;H7C2L4;H7BXF3	8	0	26.4882
REXO2	Oligoribonuclease, mitochondrial	Q9Y3B8-3;Q9Y3B8;H0YG54;H0YGR4;F5GYG5;Q9Y3B8-2	5	0	26.4812
PTN	Pleiotrophin	P21246;C9JR52	7	0	26.4789
LFNG	Beta-1,3-N-acetylglucosaminyltransferase lunatic fringe	Q8NES3;Q8NES3-4;A0A087X191;Q8NES3-2;Q8NES3-3	9	0	26.4786
RPS20	40S ribosomal protein S20	P60866;P60866-2;E5RJX2;E5RIP1;G3XAN0	6	0	26.4725
NEDD8-MDP1;MDP1	Magnesium-dependent phosphatase 1	E9PL57;Q86V88;Q86V88-3;Q86V88-2	5	0	26.4712
ADSL	Adenylosuccinate lyase	P30566;A0A0A6YY92;P30566-2;A0A096LNY6;A0A096LPA2;A0A096LNY4;A0A096LNY5;B4DEP1;A0A096LP72;A0A096LNT4;V9GY96;A0A096LP92;A0A096LP76	8	0	26.471
SF3B3	Splicing factor 3B subunit 3	Q15393;Q15393-3;Q15393-2;J3QKV4	14	0	26.4709
LIMA1	LIM domain and actin-binding protein 1	Q9UHB6;Q9UHB6-4;F8VQE1;Q9UHB6-2;Q9UHB6-5;F8VRN8;F8VS07;Q9UHB6-3	10	0	26.4706
YAP1	Transcriptional coactivator YAP1	P46937;P46937-6;P46937-7;P46937-9;P46937-2;P46937-4;P46937-5;H0YCI3	6	0	26.4704
PRMT5	Protein arginine N-methyltransferase 5;Protein arginine N-methyltransferase 5, N-terminally processed	O14744;O14744-4;O14744-5;O14744-2;G3V580;G3V2L6;C9JSX3;O14744-3;G3V2X6;G3V507;G3V2F5;H0YJ77;G3V5L5;H0YJX6;H7BZ44	8	0	26.4683
RDX	Radixin	P35241;P35241-5;P35241-4;P35241-2	26	0	26.4627
ANP32E	Acidic leucine-rich nuclear phosphoprotein 32 family member E	Q9BTT0;E9PPH5;Q9BTT0-3;Q5TB19;E9PLC4;E9PI45;Q5TB25;Q9BTT0-2	6	0	26.459
GMPS	GMP synthase [glutamine-hydrolyzing]	P49915;P49915-2	11	0	26.4587
LRRFIP1	Leucine-rich repeat flightless-interacting protein 1	Q32MZ4;Q32MZ4-3;Q32MZ4-2;C9JTC6;Q32MZ4-4	7	0	26.4571
EIF3K	Eukaryotic translation initiation factor 3 subunit K	Q9UBQ5;K7ES31;K7ERF1;Q9UBQ5-2;K7EQM4;A0A087WVB9	5	0	26.4553
RPL23A	60S ribosomal protein L23a	P62750;H7BY10;K7EJV9;K7ERT8;A8MUS3;K7EMA7	6	0	26.4551
EREG	Proepiregulin;Epiregulin	O14944	3	0	26.4551
CCDC124	Coiled-coil domain-containing protein 124	Q96CT7;M0R2F5	10	0	26.4542
HN1L	Hematological and neurological expressed 1-like protein	Q9H910;Q9H910-3;A6NGP5;H3BU16;Q9H910-2;H3BMV3;H3BMT0;H3BTV5;H3BMM8;B4E1P3;H3BS08	9	0	26.4538
G6PD	Glucose-6-phosphate 1-dehydrogenase	P11413;P11413-3;P11413-2;E9PD92;E7EM57;E7EUI8	13	0	26.4476
UGP2	UTP--glucose-1-phosphate uridylyltransferase	Q16851;A0A087WYS1;E7EUC7;Q16851-2;C9JNZ1;C9JVG3;C9JQU9;C9JWG0;C9JUW1;C9JTZ5;F2Z3H1	13	0	26.4473
SEZ6L2	Seizure 6-like protein 2	Q6UXD5;A0A087WYL5;Q6UXD5-6;Q6UXD5-2;Q6UXD5-3;Q6UXD5-5;H3BN26;Q6UXD5-4	10	0	26.4405
HK1	Hexokinase-1	P19367;P19367-4;P19367-2;P19367-3;B1AR63;B1AR62;B1AR61	13	0	26.4374
SMC3	Structural maintenance of chromosomes protein 3	Q9UQE7	18	0	26.4323
COPS4	COP9 signalosome complex subunit 4	Q9BT78;D6RFN0;D6RD63;D6RAX7;Q9BT78-2	9	0	26.4317
MCM6	DNA replication licensing factor MCM6	Q14566	11	0	26.4306
PGP	Phosphoglycolate phosphatase	A6NDG6;H3BV17	6	0	26.4241
DHX15	Pre-mRNA-splicing factor ATP-dependent RNA helicase DHX15	O43143	14	0	26.4226
ADAM17	Disintegrin and metalloproteinase domain-containing protein 17	P78536;A6H8L4;E7EUI5;P78536-2	9	0	26.4199
CCDC80	Coiled-coil domain-containing protein 80	Q76M96;Q76M96-2;H7C5K4	11	0	26.4188
GALNT10	Polypeptide N-acetylgalactosaminyltransferase 10	Q86SR1;Q86SR1-2;Q86SR1-4;Q86SR1-3;F2Z2M7;A0A087X115;Q49A17-2;Q49A17	15	0	26.4174
TMOD3	Tropomodulin-3	Q9NYL9;H0YKU1;H0YNJ8	7	0	26.415
RPS16;ZNF90	40S ribosomal protein S16	P62249;M0R3H0;M0R210;A0A087WZ27;Q6IPX4;M0R1M5;M0QX76	5	0	26.4147
U2AF2	Splicing factor U2AF 65 kDa subunit	P26368;P26368-2;K7ENG2;K7ELP8	8	0	26.4123
CBX1	Chromobox protein homolog 1	P83916;J3KS05;B5MD17;K7ELA4;C9JWS9	6	0	26.4115
EDF1	Endothelial differentiation-related factor 1	O60869;O60869-2;O60869-3	5	0	26.4094
PSMD7	26S proteasome non-ATPase regulatory subunit 7	P51665;H3BNT7;H3BTM8;H3BQV2	9	0	26.4045
RHOA;RHOC	Transforming protein RhoA;Rho-related GTP-binding protein RhoC	P61586;P08134;C9JX21;Q5JR07;C9JNR4;E9PQH6;Q5JR08;Q5JR05;E9PLA2;C9JRM1;Q5JR06;E9PN11;U3KQA9;U3KQV3;P62745	7	0	26.4019
NDRG1	Protein NDRG1	Q92597;Q92597-3;Q92597-2;E7ESM1;E5RJY1;E5RIR1;E5RGM5;E5RIV1;E5RIM2;E5RG99;E5RI76;E5RH82;E5RK17	8	0	26.4013
CFP	Properdin	P27918;E9PAQ1;C9J7V5	5	0	26.3862
UBE2I	SUMO-conjugating enzyme UBC9	P63279;H3BQQ9;B0QYN7;H3BPC4	5	0	26.3786
BAG2	BAG family molecular chaperone regulator 2	O95816;O95816-2	7	0	26.3705
FKBP3	Peptidyl-prolyl cis-trans isomerase FKBP3	Q00688;G3V5F2	8	0	26.3649
GALNT6	Polypeptide N-acetylgalactosaminyltransferase 6	Q8NCL4;S4R3S5	9	0	26.3543
IL1RAP	Interleukin-1 receptor accessory protein	Q9NPH3;Q9NPH3-2;Q9NPH3-5;Q9NPH3-3;C9J1D9;C9J9W1;C9JT28;H7C3W4	7	0	26.3504
SNX3	Sorting nexin-3	O60493;O60493-2;O60493-4;O60493-3	9	0	26.35
PSMD4	26S proteasome non-ATPase regulatory subunit 4	P55036;Q5VWC4;A6PVX3;P55036-2;H0Y3Y9;H0Y561	6	0	26.3447
RTCB	tRNA-splicing ligase RtcB homolog	Q9Y3I0	10	0	26.3378
C1orf123	UPF0587 protein C1orf123	Q9NWV4	4	0	26.3345
DDX5	Probable ATP-dependent RNA helicase DDX5	P17844;J3KTA4;P17844-2;J3QRQ7;J3QR02;J3KRX8;J3QSF1;J3KRZ1;X6RLV5	10	0	26.3342
CFL2	Cofilin-2	Q9Y281;Q9Y281-3;F8WDN3	13	0	26.331
EIF4H	Eukaryotic translation initiation factor 4H	Q15056;Q15056-2	5	0	26.3222
MAP2K1	Dual specificity mitogen-activated protein kinase kinase 1	Q02750;Q02750-2	8	0	26.3184
RPS7	40S ribosomal protein S7	P62081;B5MCP9	5	0	26.3142
DNAJA1	DnaJ homolog subfamily A member 1	P31689;P31689-2	8	0	26.3137
NUCKS1	Nuclear ubiquitous casein and cyclin-dependent kinase substrate 1	Q9H1E3;Q9H1E3-2	3	0	26.3126
HNRNPA0	Heterogeneous nuclear ribonucleoprotein A0	Q13151	8	0	26.3037
CSRP1	Cysteine and glycine-rich protein 1	P21291;E9PP21;E9PND2;E9PS42	5	0	26.3024
RGS10	Regulator of G-protein signaling 10	O43665;O43665-3;O43665-2	6	0	26.2974
PFDN6	Prefoldin subunit 6	O15212;A2AB88	9	0	26.2958
DPY30	Protein dpy-30 homolog	Q9C005	4	0	26.2933
SMAP;C11orf58	Small acidic protein	O00193;E9PM92;E9PQA1;E9PRZ9	4	0	26.2928
DEK	Protein DEK	P35659;B4DFG0;P35659-2;D6R9L5;H0Y993;D6RDA2;H0Y8X0	9	0	26.2874
PTRF	Polymerase I and transcript release factor	Q6NZI2;Q6NZI2-3;Q6NZI2-2	7	0	26.2861
PLD3	Phospholipase D3	Q8IV08;M0QZI4;M0R1F7;M0R3G9;M0R2W7;E2QRG1	6	0	26.28
MINPP1	Multiple inositol polyphosphate phosphatase 1	Q9UNW1;Q9UNW1-4;Q9UNW1-3;Q9UNW1-2	9	0	26.2762
PPP5C	Serine/threonine-protein phosphatase 5;Serine/threonine-protein phosphatase	P53041;H0YDU8;A8MU39	10	0	26.2657
CROCC	Rootletin	Q5TZA2;Q5TZA2-2;B1AKD8	1	0.0019778	26.262
KHDRBS1	KH domain-containing, RNA-binding, signal transduction-associated protein 1	Q07666;Q07666-3;Q07666-2;Q5VWX1	7	0	26.2608
PIN1	Peptidyl-prolyl cis-trans isomerase NIMA-interacting 1	Q13526;K7EN45;K7EMU7;O15428	9	0	26.2591
ATRN	Attractin	O75882;O75882-3;O75882-2	9	0	26.2583
CAD	CAD protein;Glutamine-dependent carbamoyl-phosphate synthase;Aspartate carbamoyltransferase;Dihydroorotase	P27708;F8VPD4;H7BZB3;H7C2E4	13	0	26.2576
MTDH	Protein LYRIC	Q86UE4;E5RJU9;H0YB56;H0YBJ8	11	0	26.2548
ABRACL	Costars family protein ABRACL	Q9P1F3;Q5SZC9	1	0	26.2528
CHORDC1	Cysteine and histidine-rich domain-containing protein 1	Q9UHD1;Q9UHD1-2;E9PHZ2;E9PIZ4;E9PSD5;E9PPQ5	9	0	26.2458
GAMT	Guanidinoacetate N-methyltransferase	Q14353;Q14353-2	6	0	26.2386
DYNLL1	Dynein light chain 1, cytoplasmic	P63167;F8VXL2;F8VRV5;Q96FJ2;F8VXI7	5	0	26.2384
SART1	U4/U6.U5 tri-snRNP-associated protein 1	O43290;E9PQI8	10	0	26.236
ACIN1	Apoptotic chromatin condensation inducer in the nucleus	S4R3H4;Q9UKV3;E7EQT4;Q9UKV3-5;Q9UKV3-3;Q9UKV3-2;G3V3B0;G3V3T3	14	0	26.2356
UBE2L3;hCG_1789329	Ubiquitin-conjugating enzyme E2 L3	P68036;A0A0B4J2G9;P68036-2;P68036-3	5	0	26.2288
EIF3J	Eukaryotic translation initiation factor 3 subunit J	O75822;O75822-3;H0YLP3;O75822-2;H0YGJ7	5	0	26.2223
EIF5B	Eukaryotic translation initiation factor 5B	O60841;A0A087WUT6	12	0	26.2217
TOMM34	Mitochondrial import receptor subunit TOM34	Q15785	9	0	26.2206
FXR1	Fragile X mental retardation syndrome-related protein 1	P51114;B4DXZ6;P51114-2;P51114-3;E9PFF5;E7EU85;C9JAJ4;H7C4S4;C9JZE0;C9JY20	8	0	26.2162
RPA3	Replication protein A 14 kDa subunit	P35244;B5MC59	4	0	26.2151
GLUD1;GLUD2	Glutamate dehydrogenase 1, mitochondrial;Glutamate dehydrogenase 2, mitochondrial	P00367;P49448;P00367-3;P00367-2	10	0	26.2067
PIN4	Peptidyl-prolyl cis-trans isomerase NIMA-interacting 4	Q9Y237;Q9Y237-2;H0Y4T6;J3KMW3;H0Y8P6;H0Y610;Q9Y237-3	4	0	26.2053
PITPNB	Phosphatidylinositol transfer protein beta isoform	P48739;A0A0A0MSW4;P48739-3;P48739-2;B3KYB6;B3KYB7;I3L3W1;I3L2X8;I3L471;I3L4U7	8	0	26.2047
MACF1	Microtubule-actin cross-linking factor 1, isoforms 1/2/3/5	H3BPE1;H3BQK9;Q9UPN3;Q9UPN3-2;Q9UPN3-3;Q9UPN3-4;Q9UPN3-5;H0Y390;E9PNZ4;H0YD69;E9PLY0;H0Y4F5;H0Y6T5;H0Y314	23	0	26.2028
GVINP1	Interferon-induced very large GTPase 1	Q7Z2Y8	2	0.0060173	26.2008
CIRBP	Cold-inducible RNA-binding protein	Q14011;K7EJV1;K7EMY9;K7EPM4;K7EQR7;D6W5Y5;Q14011-3;Q14011-2;K7EJV5;K7ER40;K7ENX8;K7ELV6;K7ELT6	6	0	26.2003
VNN1	Pantetheinase	O95497	2	0	26.1944
ZBTB8OS	Protein archease	H7C3R6;Q8IWT0-2;Q8IWT0;A0A087WW18;D3DPQ2;A0A087X0V4;A8K0B5	2	0.00083787	26.1935
PPIF	Peptidyl-prolyl cis-trans isomerase F, mitochondrial;Peptidyl-prolyl cis-trans isomerase	P30405;H0Y548;R4GN99;P30405-2	5	0	26.1932
UBR4	E3 ubiquitin-protein ligase UBR4	Q5T4S7;Q5T4S7-3;Q5T4S7-4;Q5T4S7-2;X6R960;X6RE05;A0A0A0MSW0;Q5T4S7-5	4	0	26.189
PPP2R2A	Serine/threonine-protein phosphatase 2A 55 kDa regulatory subunit B alpha isoform	P63151;P63151-2;E5RIY1;Q66LE6;Q00005;Q9Y2T4;Q00005-2;H0YB06;E5RFR9;Q9Y2T4-3;Q00005-6;Q9Y2T4-4;Q9Y2T4-2;Q00005-3;Q00005-4;Q00005-5;Q00005-7	8	0	26.185
CD58	Lymphocyte function-associated antigen 3	P19256-3;P19256;H0YDI1;B1AMW1;P19256-2	3	0	26.1849
PVRL1	Nectin-1	Q15223;Q15223-3;Q15223-2	4	0	26.1847
SORD	Sorbitol dehydrogenase	Q00796;H0YLA4;H0YKB3;Q00796-2	9	0	26.1791
LACTB2	Beta-lactamase-like protein 2	Q53H82	9	0	26.1742
CHID1	Chitinase domain-containing protein 1	Q9BWS9;Q9BWS9-3;Q9BWS9-2;E9PI70;E9PIP0;E9PRL3;E9PPH0;E9PPA0;E9PKF1;H0YCC4;H0YC89;H0YDL6	8	0	26.1718
EIF4G2	Eukaryotic translation initiation factor 4 gamma 2	P78344;P78344-2;D3DQV9;H0Y3P2;E9PKF8;H0YE22	5	0	26.1667
TAX1BP3	Tax1-binding protein 3	O14907;A0A087X282	3	0	26.1642
HNRNPH1	Heterogeneous nuclear ribonucleoprotein H;Heterogeneous nuclear ribonucleoprotein H, N-terminally processed	P31943;E9PCY7;G8JLB6;D6RIT2;D6RIU0;D6RBM0;E7EQJ0;D6RAM1;E5RGV0;D6R9T0;D6RFM3;D6RDU3;D6RJ04;D6RIH9;E5RGH4;P55795;H0YAQ2;E7EN40;H0YB39;D6RF17;D6RDL0;H0YBG7;H0YBD7;D6R9D3	8	0	26.1619
ZPR1	Zinc finger protein ZPR1	O75312;H7C0E5;H7BZM7	8	0	26.1611
ADH5	Alcohol dehydrogenase class-3	P11766;D6RFE4;H0YAG8;D6RAY0;D6R9G2	8	0	26.1554
ADK	Adenosine kinase	P55263;P55263-3;P55263-4;P55263-2	8	0	26.1489
PRKAR2A	cAMP-dependent protein kinase type II-alpha regulatory subunit	P13861;P13861-2;H7C330;P31323;H7C1L0;H7C4A9;C9J830	10	0	26.1436
GRB2	Growth factor receptor-bound protein 2	P62993;P62993-2;J3KT38;J3QRL5	6	0	26.1402
PAWR	PRKC apoptosis WT1 regulator protein	Q96IZ0;A0A0B4J260;F8W1M8;H0YHP5	7	0	26.1392
ADAMTSL1	ADAMTS-like protein 1	Q8N6G6;Q8N6G6-1;Q8N6G6-4;Q8N6G6-6;H7BYE3;F8WEP3;A6NIB9;Q8N6G6-5	12	0	26.1352
DBN1	Drebrin	Q16643;Q16643-3;Q16643-2;D6RFI1;D6R9W4;D6R9Q9;D6RCR4	6	0	26.1308
EFNA5	Ephrin-A5	P52803;A0A087X240;D6RDV5	4	0	26.1303
C1QBP	Complement component 1 Q subcomponent-binding protein, mitochondrial	Q07021;I3L3Q7;I3L3B0	5	0	26.128
PLIN3	Perilipin-3	O60664;O60664-4;O60664-3;K7EL96;K7ERZ3;K7ER39;O60664-2	13	0	26.1227
CHMP4B	Charged multivesicular body protein 4b	Q9H444;Q96CF2;P59074	8	0	26.1127
SRP9	Signal recognition particle 9 kDa protein	P49458;E9PE20;P49458-2	7	0	26.1083
BUB3	Mitotic checkpoint protein BUB3	O43684;J3QT28;O43684-2;J3QSX4	7	0	26.1076
NANS	Sialic acid synthase	Q9NR45;Q5TBR0;Q5TBR1	8	0	26.0966
RSL1D1	Ribosomal L1 domain-containing protein 1	O76021;O76021-2;J3QSV6	3	0	26.095
TXLNA	Alpha-taxilin	P40222	6	0	26.083
EIF2B1	Translation initiation factor eIF-2B subunit alpha	Q14232;Q14232-2;F5H0D0	5	0	26.0817
ACTL6A	Actin-like protein 6A	O96019;O96019-2;O94805	6	0	26.0797
CDC42	Cell division control protein 42 homolog	P60953;P60953-1;Q5JYX0;P84095;P17081;Q9H4E5;F8WET9;B1AH79;G3V4H1;G3V476;A0A0C4DH03;Q9H4E5-2	5	0	26.075
MCM4	DNA replication licensing factor MCM4	P33991;E5RG31;Q9UJA3;E5RFJ8;Q9UJA3-2;Q9UJA3-3;Q9UJA3-4	10	0	26.0646
LAMP1	Lysosome-associated membrane glycoprotein 1	P11279;P11279-2	5	0	26.0627
B4GALT1	Beta-1,4-galactosyltransferase 1;Lactose synthase A protein;N-acetyllactosamine synthase;Beta-N-acetylglucosaminylglycopeptide beta-1,4-galactosyltransferase;Beta-N-acetylglucosaminyl-glycolipid beta-1,4-galactosyltransferase;Processed beta-1,4-galactosyltransferase 1	P15291;P15291-2;Q86XA6	4	0	26.0561
CSTB	Cystatin-B	P04080	3	0	26.0551
UBE2D2;UBE2D3	Ubiquitin-conjugating enzyme E2 D2;Ubiquitin-conjugating enzyme E2 D3	P62837;P61077-3;D6RAW0;D6RFM0;D6RAH7;H9KV45;A0A0A0MQU3;A0A087WY85;P62837-2	3	0	26.0526
ST8SIA4	CMP-N-acetylneuraminate-poly-alpha-2,8-sialyltransferase	Q92187;Q92187-2	8	0	26.0525
CSE1L	Exportin-2	P55060;P55060-4;P55060-3;P55060-2	11	0	26.0523
PPP4R2	Serine/threonine-protein phosphatase 4 regulatory subunit 2	Q9NY27;C9IZ04;Q9NY27-2;Q9NY27-3;F8WCA1;C9IZF4;F8WDK3	8	0	26.0521
TPX2	Targeting protein for Xklp2	Q9ULW0;Q9ULW0-2	10	0	26.0483
KLC2	Kinesin light chain 2	Q9H0B6;Q9H0B6-2;A8MZ87;E9PP09;C9JHT2;E9PM83;A8MX29;E9PI24;E9PQ02	12	0	26.047
UBAP2L	Ubiquitin-associated protein 2-like	Q14157;Q14157-5;Q14157-1;Q14157-3;F8W726;Q14157-4;Q5VU77;Q5VU81;Q5VU80;Q5VU78;Q5VU79;H0Y5H6	12	0	26.0461
TUBB6	Tubulin beta-6 chain	Q9BUF5;K7ESM5;K7ESQ3;K7EQT3;K7EJ64;K7ERA8;K7EJZ4;K7EL29;K7EN98;K7EPE5;K7ES63	16	0	26.0452
B4GALT5	Beta-1,4-galactosyltransferase 5	O43286	6	0	26.0452
LSM3	U6 snRNA-associated Sm-like protein LSm3	P62310	3	0	26.0438
NOLC1	Nucleolar and coiled-body phosphoprotein 1	Q14978;A0A0A0MRM9;Q14978-3;Q14978-2;S4R349;S4R402;S4R341;S4R3C2	7	0	26.043
KLHL34	Kelch-like protein 34	Q8N239	1	0.0019677	26.036
ZYX	Zyxin	Q15942;H0Y2Y8;Q15942-2;H7C3D3;C9IZ41;C9JJK5;H7C3R3	10	0	26.0296
CLN5	Ceroid-lipofuscinosis neuronal protein 5	O75503;A0A024R644;A0A087WZY0	5	0	26.0266
NAA10	N-alpha-acetyltransferase 10	P41227;F8W808;A8MWP7;P41227-2;C9JN83;C9JW55;Q9BSU3;H0Y8T0	7	0	26.0248
FAU	40S ribosomal protein S30	P62861;E9PR30	3	0	26.024
CDCP1	CUB domain-containing protein 1	Q9H5V8;Q9H5V8-3;Q9H5V8-2	11	0	26.0214
SRRM2	Serine/arginine repetitive matrix protein 2	Q9UQ35;Q9UQ35-2;I3L182;I3L4D8;I3L3Q8	13	0	26.0188
RBBP9	Putative hydrolase RBBP9	O75884;A0A087WYQ5;O75884-2	6	0	26.0131
PTMS	Parathymosin	P20962;F5H7R9;F5GXR3	5	0	26.0106
MANBA	Beta-mannosidase	O00462;E9PFW2	12	0	26.0103
TRMT112	Multifunctional methyltransferase subunit TRM112-like protein	Q9UI30;F5GX77;Q9UI30-2;F5GYQ2	5	0	26.0072
UBE2S	Ubiquitin-conjugating enzyme E2 S	Q16763;K7EPJ1;K7EM75	6	0	26.0068
BMP1	Bone morphogenetic protein 1	P13497;P13497-5;P13497-2;P13497-6;P13497-4;Q9Y6L7;B7ZKR5;Q3MIM8;P13497-3	16	0	26.0055
RPL22	60S ribosomal protein L22	P35268;K7EMH1;K7ERI7;K7EJT5;K7EP65;K7EKS7;K7ELC4	2	0	26.0048
PPIL3	Peptidyl-prolyl cis-trans isomerase-like 3;Peptidyl-prolyl cis-trans isomerase	Q9H2H8;H7BZ14;C9K058;B8ZZ77;Q9H2H8-2	3	0	26.0003
GOT2	Aspartate aminotransferase, mitochondrial	P00505;P00505-2	7	0	25.9947
LRRC59	Leucine-rich repeat-containing protein 59	Q96AG4	7	0	25.9912
ASNA1	ATPase ASNA1	O43681;A0A087WXS7;K7ERW9	7	0	25.991
DFFA	DNA fragmentation factor subunit alpha	O00273;O00273-2;K7ERT1	8	0	25.9907
MARS	Methionine--tRNA ligase, cytoplasmic	P56192;P56192-2;H0YIP0;H0YI94;H0YHV5;F8VPL7;F8VS26;H0YHL6;F8W0M7;F8W0S4;F8VZZ9;H0YI27;F5H2V6	8	0	25.9897
EIF3G	Eukaryotic translation initiation factor 3 subunit G	O75821;K7ENA8;K7ER90;K7EL20;K7EP16;K7EL60;K7ENH0	5	0	25.987
HDAC2	Histone deacetylase 2	Q92769;Q92769-3;E5RFI6;E5RJ04;E5RGV4;E5RHE7;E5RH52;E5RG37;E5RFP9;H3BM24;E5RK19;Q5TEE2	5	0	25.984
EFTUD2	116 kDa U5 small nuclear ribonucleoprotein component	Q15029;Q15029-2;Q15029-3;K7EP67;K7EJ74	9	0	25.9827
CAPNS1	Calpain small subunit 1	P04632;K7EKD8;A0A0C4DGQ5;U3KPR7;U3KQE2;K7EIV0;A0A075B7C0;K7ELJ7;K7EM73;K7ES78;K7EMQ1	6	0	25.9812
PHPT1	14 kDa phosphohistidine phosphatase	Q9NRX4;Q9NRX4-2	4	0	25.9762
HMGB3	High mobility group protein B3	O15347;E9PES6;E7ES08;E7EQU1	6	0	25.9742
PKM	Pyruvate kinase PKM;Pyruvate kinase	P14618-2;H3BTN5;H3BQ34;H3BR70;H3BTJ2;H3BUW1;H3BT25;H3BU13;P30613;P30613-2;H3BN34;H3BQZ3	46	0	25.9731
RAP1GDS1	Rap1 GTPase-GDP dissociation stimulator 1	P52306-4;P52306-5;P52306;P52306-6;P52306-3;P52306-2;D6RHH8;D6REZ0;H0Y8M2;D6RC85	8	0	25.9715
MCM7	DNA replication licensing factor MCM7	P33993;P33993-3;P33993-2;C9J8M6	11	0	25.9678
PEA15	Astrocytic phosphoprotein PEA-15	Q15121;B1AKZ5;Q15121-2	3	0	25.9661
EGFR	Epidermal growth factor receptor;Receptor protein-tyrosine kinase	P00533;A0A0B4J1Y5;E9PFD7;P00533-2;P00533-4;P00533-3;Q504U8;C9JYS6	8	0	25.9589
IFIT3	Interferon-induced protein with tetratricopeptide repeats 3	O14879	12	0	25.9553
DDX17	Probable ATP-dependent RNA helicase DDX17	Q92841;Q92841-3;H3BLZ8;Q92841-1;Q92841-2	10	0	25.9544
RCC2	Protein RCC2	Q9P258	12	0	25.954
ARL6IP1	ADP-ribosylation factor-like protein 6-interacting protein 1	H3BN98;Q15041;H3BPJ2;Q15041-2;Q15041-3	3	0	25.9538
ZNF185	Zinc finger protein 185	O15231-3;H0Y704;O15231-2	17	0	25.9506
IL6ST	Interleukin-6 receptor subunit beta	P40189;P40189-3;Q5FC05;D6RH03;P40189-2	6	0	25.947
ATP6V1B2	V-type proton ATPase subunit B, brain isoform	P21281;H0YC04;P15313;C9JL73;H0YAT8;E5RGH6;C9J5E3;C9JNS9	10	0	25.9441
FKBP2	Peptidyl-prolyl cis-trans isomerase FKBP2;Peptidyl-prolyl cis-trans isomerase	P26885;F5H0N4	6	0	25.9428
ACOT7	Cytosolic acyl coenzyme A thioester hydrolase	O00154-4;O00154;O00154-6;O00154-7;O00154-5;K7EKP8;O00154-2;O00154-3;Q6ZUV0	9	0	25.9391
SMC4	Structural maintenance of chromosomes protein 4;Structural maintenance of chromosomes protein	Q9NTJ3;E9PD53;Q9NTJ3-2;C9JR83;C9JVD8;C9J578;C9J9E4	14	0	25.939
QARS	Glutamine--tRNA ligase	P47897;P47897-2;H7C0R3;C9J165;F2Z2V6	10	0	25.9386
ADAM8	Disintegrin and metalloproteinase domain-containing protein 8	P78325;P78325-3;H0YMT6;P78325-2	5	0	25.9372
UBXN1	UBX domain-containing protein 1	Q04323;E9PJ81;E9PRQ7;Q04323-2;A0A087WTZ5	7	0	25.935
HEXIM1	Protein HEXIM1	O94992	6	0	25.9312
BCCIP	BRCA2 and CDKN1A-interacting protein	Q9P287;Q9P287-3;Q9P287-2;Q9P287-4	7	0	25.9301
ADPRHL2	Poly(ADP-ribose) glycohydrolase ARH3	Q9NX46	7	0	25.9279
TRIM4	E3 ubiquitin-protein ligase TRIM4	Q9C037;Q9C037-2;H7C0Q6;Q9C037-3	1	0.006015	25.921
ACTR1A	Alpha-centractin	P61163;R4GMT0	5	0	25.9209
WDR5	WD repeat-containing protein 5	P61964;V9GZ59;V9GYQ5	7	0	25.9169
ERO1L	ERO1-like protein alpha	Q96HE7;G3V3E6;G3V2H0;G3V5B3;Q86YB8;G3V503;Q5TAE8	9	0	25.9161
RPS17;RPS17L	40S ribosomal protein S17;40S ribosomal protein S17-like	P08708;P0CW22;H0YN88;A0A075B716;H0YN73;H3BNC9	7	0	25.9129
TPM1	Tropomyosin alpha-1 chain	F5H7S3;H7BYY1;B7Z596;H0YK48;P09493-5;P09493-3;P09493-8;P09493-4;P09493-10;P09493-2;H0YKX5;H0YN06;H0YK20;H0YL42	14	0	25.9086
SEPT9	Septin-9	Q9UHD8;Q9UHD8-2;Q9UHD8-7;Q9UHD8-5;Q9UHD8-3;K7EJV0;K7EPY1;K7ENL0;K7ER52;K7EIE4;K7EQD7;K7EK18;K7EL40;Q9UHD8-4;Q9UHD8-9;Q9UHD8-8;K7EJ51;K7ELJ9;K7EJZ2;K7ER14;K7EJL9	9	0	25.9074
AAMP	Angio-associated migratory cell protein	Q13685;C9JG97;C9JEH3;C9JTS3;H7C0R2	6	0	25.9066
RPS15	40S ribosomal protein S15	P62841;K7ELC2;K7EM56;A0A0B4J2B4;K7EJ78;S4R417;K7EQJ5;S4R456	3	0	25.906
BZW1	Basic leucine zipper and W2 domain-containing protein 1	Q7L1Q6;Q7L1Q6-2;Q7L1Q6-4;Q7L1Q6-3;C9IZ80;C9JFN4;C9JV57;H0Y503;C9J188;C9JWF5	6	0	25.8974
CLTB	Clathrin light chain B	P09497;P09497-2;D6RJD1;H0Y9Q6	8	0	25.8965
ARSB	Arylsulfatase B	P15848;P15848-2	8	0	25.8927
ZC3HAV1	Zinc finger CCCH-type antiviral protein 1	Q7Z2W4;Q7Z2W4-3;C9J6P4;Q7Z2W4-2	9	0	25.891
PAFAH1B3	Platelet-activating factor acetylhydrolase IB subunit gamma	Q15102;M0R389;M0QXS6;M0R323;M0QZT2;M0R1K3	4	0	25.8901
MCM2	DNA replication licensing factor MCM2	P49736;H0Y8E6;F8WDM3	13	0	25.8879
SEPHS1	Selenide, water dikinase 1	P49903;P49903-2;P49903-4;P49903-3;Q5T5U6	6	0	25.8788
RPL38	60S ribosomal protein L38	P63173;J3KSP2;J3KT73;J3QL01	3	0	25.8785
EEF1D	Elongation factor 1-delta	P29692-3;E9PL71;E9PQZ1;E9PN91;H0YE58;H0YE72;E9PQC9;E9PKK3;E9PJD0;E9PNW6	12	0.007471	25.8774
CDO1	Cysteine dioxygenase type 1	Q16878	1	0.0056455	25.8745
TFPI2	Tissue factor pathway inhibitor 2	P48307-2;P48307;H7C4A3	5	0	25.8744
PCSK5	Proprotein convertase subtilisin/kexin type 5	Q92824-2;Q92824;B1AMG5;Q5JSG7	10	0	25.8731
RBM8A	RNA-binding protein 8A	Q9Y5S9;Q9Y5S9-2	2	0	25.8676
GMPR2	GMP reductase 2;GMP reductase	Q9P2T1;H0YMB3;H0YLV5;A0A087WWM4;F8WAN9;H0YNJ6;Q9P2T1-3;Q9P2T1-2;H0YLB8;H0YK13;H0YNS9;H0YK71;H0YN22;H0YMW6;H0YNH0;P36959;H0YKE1;A0A0B4J281;H0YMG3;H0YKK3;H0YN74;H0YMR9;H0YMV5	8	0	25.867
PSMD1	26S proteasome non-ATPase regulatory subunit 1	Q99460;A0A087WW66;Q99460-2;H7C378;H7BZR6;C9J9M4	6	0	25.8666
MCMBP	Mini-chromosome maintenance complex-binding protein	Q9BTE3;Q9BTE3-2;Q9BTE3-3	6	0	25.8664
GNPNAT1	Glucosamine 6-phosphate N-acetyltransferase	Q96EK6;G3V4W4;G3V5E4	4	0	25.8631
ENPP1	Ectonucleotide pyrophosphatase/phosphodiesterase family member 1;Alkaline phosphodiesterase I;Nucleotide pyrophosphatase	P22413;E9PE72	8	0	25.8617
IPO7	Importin-7	O95373;O15397;E9PLB2;O15397-2	8	0	25.8565
PRDX4	Peroxiredoxin-4	Q13162;H7C3T4;A6NG45;A6NJJ0	8	0	25.8563
VPS35	Vacuolar protein sorting-associated protein 35	Q96QK1;I3L4S0;I3L4P4	7	0	25.8498
GALNS	N-acetylgalactosamine-6-sulfatase	P34059;H3BP66	8	0	25.8474
ATP2B1;ATP2B4;ATP2B2;ATP2B3	Plasma membrane calcium-transporting ATPase 1;Calcium-transporting ATPase;Plasma membrane calcium-transporting ATPase 4;Plasma membrane calcium-transporting ATPase 2;Plasma membrane calcium-transporting ATPase 3	P20020;E7ERY9;P20020-5;P20020-2;P20020-6;P20020-3;P20020-4;P23634;Q01814;Q16720;P23634-2;Q16720-2;Q01814-2;P23634-6;H0Y7S3;Q16720-8;P23634-5;Q16720-7;P23634-4;Q16720-6;Q01814-4;P23634-3;Q16720-3;Q16720-5;Q01814-7;Q01814-3;P23634-7;Q01814-6;Q16720-4;Q01814-8;Q01814-5;P23634-8	3	0	25.8466
KPNA3	Importin subunit alpha-4	O00505	5	0.00084602	25.8417
SMC1A	Structural maintenance of chromosomes protein 1A;Structural maintenance of chromosomes protein	Q14683;G8JLG1;H0Y7K8;V9GY57	15	0	25.84
HIST1H1C	Histone H1.2	P16403	10	0	25.8378
C11orf68	UPF0696 protein C11orf68	Q9H3H3-2;Q9H3H3-3;Q9H3H3	9	0	25.8332
NPEPPS;NPEPPSL1	Puromycin-sensitive aminopeptidase;Puromycin-sensitive aminopeptidase-like protein	P55786;E9PLK3;P55786-2;A6NEC2;H0YDG0;E9PP11;A6NEC2-2;E9PJ74;E9PRQ5	10	0	25.8323
USP14	Ubiquitin carboxyl-terminal hydrolase 14;Ubiquitin carboxyl-terminal hydrolase	P54578;A6NJA2;P54578-2;P54578-3;J3QQT6;J3KS55	9	0	25.8322
PRKAR1A	cAMP-dependent protein kinase type I-alpha regulatory subunit;cAMP-dependent protein kinase type I-alpha regulatory subunit, N-terminally processed	P10644;P10644-2;K7EPB2;K7EM13;K7EMU2;K7EMZ6;K7EIE5;K7EID3;K7EJ40;K7EK41;K7EKR1;K7EPR5;K7EQK3;X6RAV4	6	0	25.8244
SF3A1	Splicing factor 3A subunit 1	Q15459;Q15459-2;H7C1L2;F8WB66	9	0	25.8229
ENO2	Gamma-enolase;Enolase	P09104;P09104-2;F5H0C8;P13929;P13929-2;P13929-3;U3KQQ1;F5H1C3	12	0	25.8211
FGFR1	Fibroblast growth factor receptor 1;Fibroblast growth factor receptor	P11362;B5A958;C1KBH7;E7EU09;P11362-18;P11362-16;P11362-13;P11362-12;P11362-11;P11362-10;P11362-9;P11362-6;P11362-8;P11362-5;P11362-4;P11362-14;P11362-3;P11362-20;P11362-7;P11362-2;P11362-19;P11362-21;E9PN14;E9PNM3;E9PKV7;E9PKF2	4	0	25.8184
SF1	Splicing factor 1	Q15637-2;Q15637-6;Q15637-4;Q15637-3;Q15637;Q15637-5;F8WEV5;Q15637-7;C9J792	9	0	25.8172
SERPINB8	Serpin B8	P50452;H7BXK7;P50452-3;P50452-2;C9JVA8;C9JTJ8	6	0	25.816
LARP1	La-related protein 1	Q6PKG0;A0A0B4J210;Q6PKG0-3;E5RH50;H0YC33;H0YBW1;H0YAX9;H0YBJ5;E5RHK4;H0YAN4;H0YBM7	8	0	25.8147
ETF1	Eukaryotic peptide chain release factor subunit 1	P62495;B7Z7P8;P62495-2;D6RCB3;D6RJE8;I3L492	6	0	25.8129
MBTPS1	Membrane-bound transcription factor site-1 protease	Q14703;A0A087WXJ6;H3BV53	11	0	25.8119
BLMH	Bleomycin hydrolase	Q13867;K7ES02;J3KS79;K7ENH5;K7ESE8;J3KSD8	4	0	25.8054
BAG3	BAG family molecular chaperone regulator 3	O95817;C9JFK9	10	0	25.8048
SRM	Spermidine synthase	P19623;K7EKM4;K7EL89;K7ESL0;K7EQ47	9	0	25.8043
ANLN	Actin-binding protein anillin	Q9NQW6;Q9NQW6-2;C9JJT6;H7C3S1;H7C0Y6;H7C167	11	0	25.8021
GPS1	COP9 signalosome complex subunit 1	Q13098;C9JFE4;A0A096LP07;A0A096LPJ3;A8K070;Q13098-5;Q13098-7;Q13098-6;J3QS88;J3KTB0;J3QLT0;J3KSA5;J3KRJ4;J3QS84;J3QLE8;J3QL53;J3KRE8;J3QQX0	9	0	25.7991
NEDD8;NEDD8-MDP1	NEDD8	Q15843;S4R3E9;F8VSA6;E9PS38	3	0	25.7987
ISG15	Ubiquitin-like protein ISG15	P05161;A0A096LNZ9;A0A096LPJ4	3	0	25.7929
ICAM2	Intercellular adhesion molecule 2	P13598;J3QQR8;J3QKR4;J3QQX6;J3QRQ1;J3QRT5	2	0	25.7859
SMC2	Structural maintenance of chromosomes protein 2	O95347;O95347-2;Q5T821;A0A0C4DGE5	12	0	25.7856
COPA	Coatomer subunit alpha;Xenin;Proxenin	P53621;P53621-2	11	0	25.7849
PCNP	PEST proteolytic signal-containing nuclear protein	Q8WW12;Q8WW12-2;Q8WW12-3	9	0	25.7822
CAPN1	Calpain-1 catalytic subunit	P07384;E9PLX0;E9PJJ3;E9PLC9;E9PMC6;E9PJA6;E9PSA6;E9PQB3;E9PL37;E9PRM1;E9PIA9	11	0	25.779
FARSB	Phenylalanine--tRNA ligase beta subunit	Q9NSD9;Q9NSD9-2	8	0	25.7765
NT5DC1	5-nucleotidase domain-containing protein 1	Q5TFE4;Q5QPD0;Q5TFE4-2;H0YDA5	7	0	25.7742
SQSTM1	Sequestosome-1	Q13501;E7EMC7;Q13501-2;E9PFW8;E3W990;D6RBF1;C9J6J8;C9JRJ8	8	0	25.774
TTLL12	Tubulin--tyrosine ligase-like protein 12	Q14166;V9GY16	9	0	25.7736
ACTN3	Alpha-actinin-3	Q08043;A0A087WSZ2	15	0.0092285	25.7723
LRRC20	Leucine-rich repeat-containing protein 20	Q8TCA0;X6RK58;Q8TCA0-3;A0A0A0MS58;Q8TCA0-2	8	0	25.7706
HMGN4	High mobility group nucleosome-binding domain-containing protein 4	O00479	1	0	25.7661
DNAJA2	DnaJ homolog subfamily A member 2	O60884;A0A087WT48	3	0	25.7597
PCBP2;PCBP3	Poly(rC)-binding protein 2;Poly(rC)-binding protein 3	Q15366;Q15366-4;Q15366-5;F8VZX2;Q15366-7;Q15366-8;Q15366-6;Q15366-3;Q15366-2;H3BRU6;F8W0G4;P57721;F8VXH9;F8W1G6;J3QT27;E9PFP8;P57721-2;P57721-3;P57721-5;P57721-4;H3BND9;F8VRH0;H3BSS4	8	0	25.7596
DLD	Dihydrolipoyl dehydrogenase, mitochondrial;Dihydrolipoyl dehydrogenase	P09622;E9PEX6;P09622-2;P09622-3;F8WDM5;F2Z2E3	6	0	25.7595
CAND1	Cullin-associated NEDD8-dissociated protein 1	Q86VP6;Q86VP6-2;A0A0C4DGH5;F5H6I6;H0YH27;Q86VP6-3;O75155;O75155-2;F8WBB8	8	0	25.758
CKS2	Cyclin-dependent kinases regulatory subunit 2	P33552	4	0	25.7567
TXNDC12	Thioredoxin domain-containing protein 12	O95881	5	0	25.7551
UBE2K	Ubiquitin-conjugating enzyme E2 K	P61086;D6RDM7;P61086-2;P61086-3	5	0	25.7513
DAP	Death-associated protein 1	P51397;B4DQ75	1	0.0012392	25.7457
XPNPEP1	Xaa-Pro aminopeptidase 1	Q9NQW7;Q9NQW7-2;Q9NQW7-4;Q9NQW7-3;Q5T6H7;Q5T6H2;Q5T6H3	8	0	25.7455
SLIT2	Slit homolog 2 protein;Slit homolog 2 protein N-product;Slit homolog 2 protein C-product	O94813;A0A0A6YYB8;X6R3P0;O94813-3;O94813-2;A0A087WYV5;E9PCX4;H0Y968	13	0	25.7403
TUBA4A	Tubulin alpha-4A chain	P68366;P68366-2;C9JEV8;C9JQ00;C9JJQ8;C9JDL2	25	0	25.7402
HSPA4L	Heat shock 70 kDa protein 4L	O95757;E9PDE8;D6RJ96	16	0	25.739
PTPRS	Receptor-type tyrosine-protein phosphatase S;Protein-tyrosine-phosphatase	Q13332;Q13332-6;Q13332-3;Q13332-4;Q13332-2;G8JL96;A0A0A0MR60;Q13332-7;Q13332-5	5	0	25.7389
UPF1	Regulator of nonsense transcripts 1	Q92900;Q92900-2	12	0	25.7364
DCPS	m7GpppX diphosphatase	Q96C86	7	0	25.7363
SART3	Squamous cell carcinoma antigen recognized by T-cells 3	Q15020;Q15020-4;F8VV04;Q15020-2;H0YHU8;F8W667;F8VVK9;F8VZM2	12	0	25.7266
SH3BGRL	SH3 domain-binding glutamic acid-rich-like protein	O75368	3	0	25.7131
PPP2R4;DKFZp781M17165	Serine/threonine-protein phosphatase 2A activator	Q15257;Q68CR8;A6PVN5;Q15257-4;Q15257-3;Q15257-2;B7ZBQ0;F6WIT2;B7ZBP9;B7ZBP7;B4DDQ6;H0Y6E5;A6PVN9;A6PVN6;Q5T949;Q5T948	4	0	25.71
PPP1CB	Serine/threonine-protein phosphatase PP1-beta catalytic subunit;Serine/threonine-protein phosphatase	P62140;C9J9S3;C9JP48	10	0	25.7089
BLVRB	Flavin reductase (NADPH)	P30043;M0R192;M0QZL1	4	0	25.7066
KLC1	Kinesin light chain 1	Q07866;Q07866-4;Q07866-6;Q07866-2;G5E9S8;G3V2E7;F8W6L3;G3V3H3;G3V5R9;E7EVH7;Q07866-8;Q07866-3;Q07866-7;Q07866-5;Q07866-10;Q07866-9;H0YG16;H0YJU9;H0YJL0;H0YJT3;H0YGB8;G3V2P7	9	0	25.706
HDLBP	Vigilin	Q00341;A0A024R4E5;Q00341-2;H0Y394;H7C0A4;C9JMQ6;C9JQ82;C9JBS3;C9JEJ8;A0A0E3D6N3;C9JHN6;C9JT62;C9JHS7;C9JK79;C9JHZ8;C9JES8;C9JZI8;C9J5E5;C9JIZ1;H7C2D1	9	0	25.7012
PFDN1	Prefoldin subunit 1	O60925;E5RGS4	5	0	25.7009
ALDH9A1	4-trimethylaminobutyraldehyde dehydrogenase	P49189;P49189-2	5	0	25.6982
EIF3H	Eukaryotic translation initiation factor 3 subunit H	O15372;B3KS98;A0A087WZK9;E5RJT0;E5RFW7;E5RFH0;E5RGU4	8	0	25.6943
CD55	Complement decay-accelerating factor	P08174;P08174-2;H3BLV0;B1AP13;H7BY55;P08174-4;P08174-3;P08174-5;P08174-6;P08174-7;B1AP15	3	0	25.6929
SLTM	SAFB-like transcription modulator	Q9NWH9;H7C3F4;Q9NWH9-3;H0YLW7;H0YMW8;H0YKH2;H0YNF3;H0YMR6;H0YLE6;H0YL55;H7BXE3;H0YMM0	7	0	25.692
LMAN1	Protein ERGIC-53	P49257	7	0	25.6901
RPS13	40S ribosomal protein S13	P62277;J3KMX5;E9PS50	7	0	25.6869
NPM3	Nucleoplasmin-3	O75607	3	0	25.684
DDX1	ATP-dependent RNA helicase DDX1	Q92499;F1T0B3;A0A087X2G1;Q92499-3;Q92499-2	9	0	25.683
EIF3C;EIF3CL	Eukaryotic translation initiation factor 3 subunit C;Eukaryotic translation initiation factor 3 subunit C-like protein	Q99613;B5ME19;Q99613-2;H3BPE4	10	0	25.6814
PRNP	Major prion protein	P04156;A2A2V1;P04156-2;X6RKS3	3	0	25.6801
PPIH	Peptidyl-prolyl cis-trans isomerase H;Peptidyl-prolyl cis-trans isomerase	O43447;C9JQD4;O43447-2;H0YEL5;C9JAN8	6	0	25.6766
SCPEP1	Retinoid-inducible serine carboxypeptidase	Q9HB40;I3L4Z9;Q9HB40-2;I3L506;I3L4Z3	6	0	25.6731
TWF1	Twinfilin-1	Q12792;Q12792-3;Q12792-4;F8VS81;F8W1Q9;F8W645;F8VRG3	9	0	25.6708
CDC5L	Cell division cycle 5-like protein	Q99459	11	0	25.6684
ARHGEF18	Rho guanine nucleotide exchange factor 18	Q6ZSZ5;M0QZS0;A0A087WZG4;M0R150;Q6ZSZ5-2	3	0	25.6666
SBDS	Ribosome maturation protein SBDS	Q9Y3A5;A0A087X020;F8WE72	5	0	25.6654
RCC1	Regulator of chromosome condensation	P18754;P18754-2;C9JRH2;C9JMJ4;C9J3R0;C9JQZ4;C9JW69	3	0	25.6641
CCDC6	Coiled-coil domain-containing protein 6	Q16204	9	0	25.6506
DCTPP1	dCTP pyrophosphatase 1	Q9H773;H3BSA6	2	0	25.6506
SRSF10;FUSIP1	Serine/arginine-rich splicing factor 10	O75494;O75494-3;O75494-4;Q5JRI1;O75494-5;O75494-6;O75494-2;Q6IQ42;R4GMP8	4	0	25.6499
VBP1	Prefoldin subunit 3	P61758;B4DWR3	4	0	25.6483
GGCT	Gamma-glutamylcyclotransferase	O75223;M0QZK8;B8ZZK2;O75223-3;H7BZK5;O75223-2;O75223-4;A0A0B4J1Y4	8	0	25.6457
DKC1	H/ACA ribonucleoprotein complex subunit 4	O60832;O60832-2;C9IYT0;H7C0M1;H7C2Q9;H7BZF2;H7C2Q2	8	0	25.6454
UBA2	SUMO-activating enzyme subunit 2	Q9UBT2;K7EPL2;Q9UBT2-2;U3KQ55;K7ES38	7	0	25.6448
TP53I3	Quinone oxidoreductase PIG3	Q53FA7;Q53FA7-2;H7BZH6	7	0	25.6331
HNRNPUL1	Heterogeneous nuclear ribonucleoprotein U-like protein 1	Q9BUJ2;M0QYZ0;A0A0A0MRA5;B7Z4B8;Q9BUJ2-4;Q9BUJ2-2;M0QZV6;M0R0K8;M0QYI8;Q9BUJ2-3;M0R203;M0R3F1;M0QYM5	6	0	25.6323
TGFB1	Transforming growth factor beta-1;Latency-associated peptide	P01137;M0R2S0	7	0	25.6309
DDX3X;DDX3Y	ATP-dependent RNA helicase DDX3X;ATP-dependent RNA helicase DDX3Y	O00571;A0A0D9SFB3;A0A0D9SG12;A0A0D9SF53;O00571-2;O15523;O15523-2;A0A087WVZ1;C9J081;O15523-3;Q9NQI0;Q9NQI0-3;H0Y960;D6RCM4;Q9NQI0-2;Q9NQI0-4	9	0	25.6303
VEGFA	Vascular endothelial growth factor A	P15692-14;A2A2V4;H3BLW8;A0A0A0MTB2;A0A0A0MSI7;A0A0A0MSH5;J3KPA4;P15692-8;P15692-4;P15692-3;P15692-2;P15692;P15692-15;P15692-11;P15692-16;P15692-13;A0A0A0MSH7;P15692-5;P15692-17	3	0	25.6272
DCTN1;DKFZp686E0752	Dynactin subunit 1	Q14203;Q14203-6;E7EX90;Q14203-3;Q14203-4;Q14203-5;Q14203-2;Q6AWB1;E7EWF7;C9J1B7;C9JZA4;C9JTE5;C9JJN7;C9JJD0;C9JKG6;E9PCY0	13	0	25.6259
RAB23	Ras-related protein Rab-23	Q9ULC3	1	0.0049562	25.6249
TPP2	Tripeptidyl-peptidase 2	P29144;Q5VZU9	17	0	25.6165
BTD	Biotinidase	P43251;P43251-4;P43251-3;P43251-2	3	0	25.6002
SUMF2	Sulfatase-modifying factor 2	Q8NBJ7;J3KQJ1;A8MXB9;Q8NBJ7-2;C9JL30;H7C3B2;C9J660;E9PBT8;J3QT17;F8WA42;Q8NBJ7-5;Q8NBJ7-3;E9PG02;F8WEV7;F8WES7;F8WEX5;Q8NBJ7-4	7	0	25.5979
EDN1	Endothelin-1;Endothelin-1;Big endothelin-1	P05305	5	0	25.5965
ARPC1A	Actin-related protein 2/3 complex subunit 1A	Q92747;E9PF58;Q92747-2;F8WFD3	8	0	25.592
QSOX2	Sulfhydryl oxidase 2;Sulfhydryl oxidase	Q6ZRP7;A0A087X176;H0Y430	9	0	25.5905
PPME1	Protein phosphatase methylesterase 1	Q9Y570;Q9Y570-4;Q9Y570-2;Q9Y570-3	6	0	25.5861
VAPB	Vesicle-associated membrane protein-associated protein B/C	O95292;E5RK64;O95292-2	7	0	25.5823
FUT8	Alpha-(1,6)-fucosyltransferase	Q9BYC5;G3XAD2;Q9BYC5-2;Q9BYC5-3;Q9BYC5-4	8	0	25.5746
EIF4A2	Eukaryotic initiation factor 4A-II;Eukaryotic initiation factor 4A-II, N-terminally processed	Q14240;Q14240-2;E7EQG2;E7EMV8;E9PBH4;F8WE11	18	0	25.5712
GXYLT1	Glucoside xylosyltransferase 1	Q4G148-2;Q4G148	6	0	25.5694
CNN2	Calponin-2;Calponin	Q99439;B4DDF4;B4DUT8;A0A087X1X5;A0A087X271;Q99439-2;H3BVI6;H3BQH0;U3KPS3;K7ES69;A0A087WV51	8	0	25.5681
TCEB2	Transcription elongation factor B polypeptide 2	Q15370;Q15370-2;A0A0B4J296;B8ZZU8;I3L0M9	7	0	25.559
EIF3E	Eukaryotic translation initiation factor 3 subunit E	P60228;E5RGA2;H0YBR5;H0YAW4;E5RIT4;E5RHS5;E5RIP5;E5RJ25;E5RII3	8	0	25.5579
SLC9A3R1	Na(+)/H(+) exchange regulatory cofactor NHE-RF1	O14745;J3QRP6;O14745-2	5	0	25.5578
BRIX1	Ribosome biogenesis protein BRX1 homolog	Q8TDN6	4	0	25.5578
HLA-C;HLA-B	HLA class I histocompatibility antigen, Cw-12 alpha chain;HLA class I histocompatibility antigen, Cw-16 alpha chain;HLA class I histocompatibility antigen, Cw-8 alpha chain;HLA class I histocompatibility antigen, Cw-15 alpha chain;HLA class I histocompatibility antigen, Cw-14 alpha chain;HLA class I histocompatibility antigen, Cw-5 alpha chain;HLA class I histocompatibility antigen, Cw-4 alpha ch…	P30508;Q29960-2;P30505;Q07000;P30510;Q29960;Q9TNN7;A2BF26;A0A0G2JIF0;A0A0G2JH50;P30504;Q29940;P30493;P30492;P04222;P30466	10	0	25.5572
SERPINB1	Leukocyte elastase inhibitor	P30740;P30740-2;O75830;C9J7N5;A0A0C4DGW9	6	0	25.5561
KPNA2	Importin subunit alpha-1	P52292;J3QLL0;J3KS65;J3QL07	6	0	25.5542
LYAR	Cell growth-regulating nucleolar protein	Q9NX58;D6RDJ1	5	0	25.5501
COX5A	Cytochrome c oxidase subunit 5A, mitochondrial	P20674;H3BNX8;H3BRM5;H3BV69;H3BRI0	4	0	25.5497
MPRIP	Myosin phosphatase Rho-interacting protein	Q6WCQ1;Q6WCQ1-3;Q6WCQ1-2;J3KSW8;H0Y7E2;H0Y2S9;H7C3G6;J3KSK7;Q9H2D6;Q9H2D6-5;K7EJ14;A8MZF8;F6WMF4;F6WYE2;F6TR96;H0Y5J9;Q9H2D6-6;Q9H2D6-7;Q9H2D6-3;Q9H2D6-2	13	0	25.5465
SUGT1	Suppressor of G2 allele of SKP1 homolog	Q9Y2Z0;Q9Y2Z0-2	5	0	25.5398
IL18	Interleukin-18	Q14116;Q14116-2	6	0	25.5361
CRKL	Crk-like protein	P46109	8	0	25.5287
UFM1	Ubiquitin-fold modifier 1	P61960;H0Y614	3	0	25.5239
CANX	Calnexin	P27824;P27824-2;P27824-3;D6RAU8;D6RB85;D6RDP7;H0Y9Q7;D6RAQ8;D6RFL1;H0Y9H1;D6RGY2	7	0	25.5192
H2AFY	Core histone macro-H2A.1;Histone H2A	O75367;O75367-2;O75367-3;B4DJC3;Q9P0M6;D6RCF2;Q5SQT3	6	0	25.5186
LMO7	LIM domain only protein 7	Q8WWI1-3;E9PMS6;Q8WWI1;Q8WWI1-2;A0A0A0MTE2;E9PMT2;F8WD26;J3KP06;Q8WWI1-5;Q8WWI1-4;E9PMP7;H0Y424;E9PLU6;E9PK58;H0YE95;E9PJ10;H0YDQ3;H0YDG6	13	0	25.5154
F3	Tissue factor	P13726;P13726-2	2	0	25.5127
CXCL8	C-X-C motif chemokine;Interleukin-8;MDNCF-a;Interleukin-8;IL-8(5-77);IL-8(6-77);IL-8(7-77);IL-8(8-77);IL-8(9-77)	C9J4T6;P10145;P10145-2	2	0	25.5087
NAPA	Alpha-soluble NSF attachment protein	P54920;M0R0Y2;M0R2M1;M0R027;M0R0I4;Q9H115;M0R058;A0A087WZQ7;Q9H115-3;Q9H115-2;M0QZM9;M0QZN5;M0R031;M0R213	9	0	25.5069
VAMP3	Vesicle-associated membrane protein 3	Q15836	4	0	25.5046
GCSH	Glycine cleavage system H protein, mitochondrial	P23434	3	0	25.5045
NIT2	Omega-amidase NIT2	Q9NQR4;H7C579;F8WF70	9	0	25.5043
CLNS1A	Methylosome subunit pICln	P54105;E9PMI6;J3KN38;E9PJF4;E9PQ83	4	0	25.4867
PPP6C	Serine/threonine-protein phosphatase 6 catalytic subunit;Serine/threonine-protein phosphatase 6 catalytic subunit, N-terminally processed	O00743;O00743-2;O00743-3	5	0	25.4865
TRIP10	Cdc42-interacting protein 4	Q15642;Q15642-3;W4VSQ9;Q15642-4;Q15642-2;M0R0F9;M0R2H7;Q15642-5	7	0	25.4851
YIPF3	Protein YIPF3;Protein YIPF3, 36 kDa form III	Q9GZM5;E7EQR8;D6RGY8;D6RFI3	2	0	25.4846
PRPS2	Ribose-phosphate pyrophosphokinase 2	P11908;P11908-2;H7C540;D3YTJ7;A6NMS2	4	0	25.484
BRK1	Protein BRICK1	Q8WUW1;Q8WUW1-2	4	0	25.4826
IGFBP5	Insulin-like growth factor-binding protein 5	P24593	4	0	25.472
UBE2C	Ubiquitin-conjugating enzyme E2 C	O00762;O00762-3;O00762-2;A0A087WVK1;O00762-4;K4DI81;A0A0A0MSE8	5	0	25.4707
THSD4	Thrombospondin type-1 domain-containing protein 4	Q6ZMP0;Q6ZMP0-2	9	0	25.4651
NAA15	N-alpha-acetyltransferase 15, NatA auxiliary subunit	Q9BXJ9;A0A0B4J1W3;Q9BXJ9-4;Q6N069;Q6N069-5;Q6N069-4;Q6N069-3;Q6N069-2	8	0	25.4544
B3GAT3	Galactosylgalactosylxylosylprotein 3-beta-glucuronosyltransferase 3	O94766;G3V150;O94766-2;E9PNA1	6	0	25.4533
TES	Testin	Q9UGI8;Q9UGI8-2;F8W7T0;H7BYK1	10	0	25.4528
TOR1B	Torsin-1B	O14657	4	0	25.4473
PSPH	Phosphoserine phosphatase	P78330;C9JBI3	7	0	25.4408
UBR7	Putative E3 ubiquitin-protein ligase UBR7	Q8N806;E9PCJ7;H0YJA0;G3V3Q6;H0YJM2;H0YJY4;G3V2G3	6	0	25.4394
SORT1	Sortilin	Q99523;Q99523-2	5	0	25.4362
USP7	Ubiquitin carboxyl-terminal hydrolase 7;Ubiquitin carboxyl-terminal hydrolase	Q93009;H3BND8;Q93009-3;F5H2X1	10	0	25.4309
UBE2M	NEDD8-conjugating enzyme Ubc12	P61081;M0QX69	4	0	25.4301
NAE1	NEDD8-activating enzyme E1 regulatory subunit	Q13564;Q13564-2;Q13564-4;Q13564-3;J3KRK3;H3BSS8;J3QRA5	6	0	25.429
FAH	Fumarylacetoacetase	P16930;P16930-2;H0YLC7	5	0	25.4275
CAPRIN1	Caprin-1	Q14444;G3V153;A0A087X082;Q14444-2;E9PLA9	5	0	25.427
CAT	Catalase	P04040	6	0	25.4263
SEMA3C	Semaphorin-3C	Q99985;Q99985-2	10	0	25.4207
PPP4C	Serine/threonine-protein phosphatase 4 catalytic subunit;Serine/threonine-protein phosphatase	P60510;H3BV22;H3BTA2;H3BPN5;H3BVE3;I3L4X0	6	0	25.4185
PREP	Prolyl endopeptidase	P48147	8	0	25.4157
GYG1	Glycogenin-1	P46976;P46976-2;P46976-3;G5E9W8;C9JQ42;C9J8R8;C9J7C7	6	0	25.4127
GCNT1	Beta-1,3-galactosyl-O-glycosyl-glycoprotein beta-1,6-N-acetylglucosaminyltransferase	Q02742	3	0	25.409
PQBP1	Polyglutamine-binding protein 1	O60828;O60828-5;O60828-4;O60828-2;H7C053;O60828-3;C9JQA1;O60828-10;O60828-9;O60828-8;O60828-7;O60828-6	4	0	25.4052
ATP1A1;ATP1A3	Sodium/potassium-transporting ATPase subunit alpha-1;Sodium/potassium-transporting ATPase subunit alpha-3	P05023;P05023-3;P05023-4;P13637;P05023-2;M0R116;A0A0A0MT26;P13637-2;P13637-3;P50993;P54707;Q13733;H0Y7C1;B1AKY9;P54707-2;P20648	5	0	25.4045
MAPK1IP1L	MAPK-interacting and spindle-stabilizing protein-like	Q8NDC0	1	0	25.4007
EFHD2	EF-hand domain-containing protein D2	Q96C19	6	0	25.3982
EIF1AX;EIF1AY	Eukaryotic translation initiation factor 1A, X-chromosomal;Eukaryotic translation initiation factor 1A, Y-chromosomal	P47813;X6RAC9;O14602;A6NJH9	4	0	25.3943
DR1	Protein Dr1	Q01658	4	0	25.3919
RPL35	60S ribosomal protein L35	P42766;F2Z388	4	0	25.3885
LPHN2;ADGRL2	Latrophilin-2	O95490;O95490-2;B1ALU1;B1ALU3;O95490-3;O95490-4;O95490-5;O95490-7;O95490-6;H0Y5C0	10	0	25.384
CBFB	Core-binding factor subunit beta	Q13951-2;Q13951;H3BSC0;J3KTD8;J3KRT0;J3KS23	6	0	25.3812
RAB1A	Ras-related protein Rab-1A	P62820;E7END7;P62820-3;P62820-2;A0A087WTI1;P61006;Q92930;P61026;P59190;P59190-2;H0YLJ8;H0YL94;H0YMN7;H0YNE9;P61006-2	6	0	25.3765
ABHD14A	Alpha/beta hydrolase domain-containing protein 14A	Q9BUJ0;K7N7A0	3	0	25.3721
ARSA	Arylsulfatase A;Arylsulfatase A component B;Arylsulfatase A component C	A0A0C4DFZ2;P15289;P15289-2	6	0	25.3713
EPB41L2	Band 4.1-like protein 2	O43491-4;E9PHY5;O43491;E9PK52;O43491-3;E9PII3;O43491-2;Q6ZSX4;Q6R5J7;I6L9B1;E9PJP4;E9PPC9;E9PQN0;E9PRG1;E9PIG0;E9PQD2;H0Y5B0;E9PMG5;E9PN54	6	0	25.3709
SPAG7	Sperm-associated antigen 7	O75391;I3L0X5;I3L4C3;I3L0Q5	4	0	25.3637
MTPN	Myotrophin	P58546;C9JL85	5	0	25.3608
NRBP1	Nuclear receptor-binding protein	Q9UHY1;F8W6G1;C9JHZ6	4	0	25.3545
FSTL3	Follistatin-related protein 3	O95633;A0A087X1Q2;K7ES54;O95633-2	5	0	25.3536
PSMD5	26S proteasome non-ATPase regulatory subunit 5	Q16401;Q16401-2;F2Z3J2	6	0	25.3524
SNRNP200	U5 small nuclear ribonucleoprotein 200 kDa helicase	O75643;O75643-2	7	0	25.352
C14orf166	UPF0568 protein C14orf166	Q9Y224;G3V4C6;H0YJB9;G3V4E7	8	0	25.3491
LRP6	Low-density lipoprotein receptor-related protein 6	O75581;H0YGW5;F5H7J9	7	0	25.3491
RPS19	40S ribosomal protein S19	P39019;M0R2L9;A0A075B6E2;M0QXK4;M0QYF7;M0R140	6	0	25.3441
MYCBP	C-Myc-binding protein	Q99417;A0A087WV05;A0A0D9SEI7	3	0	25.3435
LSM2	U6 snRNA-associated Sm-like protein LSm2	Q9Y333	3	0	25.3374
NHP2L1	NHP2-like protein 1;NHP2-like protein 1, N-terminally processed	P55769;B1AHD1	4	0	25.3312
CPNE1	Copine-1	Q99829;F2Z2V0;B0QZ18;H0Y524;Q5JX45;E7ENH5;A6PVH9;Q5JX56;Q5JX58;Q5JX59;Q5JX61;Q5JX60;Q5JX44;Q5JX52;Q5JX53;Q5JX54;Q5JX57;E7EV27;Q5JX55	6	0	25.3273
C12orf49	UPF0454 protein C12orf49	Q9H741;F8VVN2	2	0	25.3248
ENSA;ARPP19	Alpha-endosulfine;cAMP-regulated phosphoprotein 19	O43768;P56211;H3BTD3;H3BMD8;P56211-2;O43768-6;O43768-5;O43768-2;O43768-3;H3BQ52;A6NMQ3;Q5T5H1;O43768-9;O43768-7;O43768-4	2	0	25.3234
EIF2B2	Translation initiation factor eIF-2B subunit beta	P49770;H0YJJ8;G3V5E5;H0YK01	5	0	25.3178
PPP3CA	Serine/threonine-protein phosphatase 2B catalytic subunit alpha isoform;Serine/threonine-protein phosphatase	Q08209;Q08209-2;E7ETC2;Q08209-4;Q08209-5;Q08209-3;P16298;E9PPC8;E9PK68;Q5F2F8;P16298-2;P16298-3;P16298-4;P48454;H0YC26;P48454-2;P48454-3	5	0	25.3133
SDPR	Serum deprivation-response protein	O95810	7	0	25.3129
OCIAD1	OCIA domain-containing protein 1	Q9NX40;D6RBN5;D6RDK6;D6RIV2;Q9NX40-4	3	0	25.3122
SSSCA1	Sjoegren syndrome/scleroderma autoantigen 1	O60232;H0YEB6;G3V1B8;E9PK41;H0YEK1	3	0	25.3115
C19orf43	Uncharacterized protein C19orf43	Q9BQ61;K7ELS0;K7ERU7;K7EN60	5	0	25.3076
HLA-B	HLA class I histocompatibility antigen, B-40 alpha chain;HLA class I histocompatibility antigen, B-47 alpha chain;HLA class I histocompatibility antigen, B-13 alpha chain;HLA class I histocompatibility antigen, B-27 alpha chain	Q04826;P30485;P30461;P03989	7	0.0092217	25.3073
ISOC1	Isochorismatase domain-containing protein 1	Q96CN7;D6RGE2	4	0	25.3071
TIPRL	TIP41-like protein	O75663;O75663-2	6	0	25.3
RAB7A	Ras-related protein Rab-7a	P51149;C9J4V0;C9J8S3;C9IZZ0;C9J592;C9J4S4;C9J7D1	9	0	25.2971
C11orf54	Ester hydrolase C11orf54	Q9H0W9;A0A087WT99;Q9H0W9-2;Q9H0W9-3;E9PQS1;Q9H0W9-4;E9PPB5;E9PJU8;E9PSC3;E9PLC5;E9PLB3;E9PIP1;E9PR95	9	0	25.2947
ROBO1	Roundabout homolog 1	Q9Y6N7;A0A087WTM1;Q9Y6N7-6;Q9Y6N7-5;Q9Y6N7-4;Q9Y6N7-3;Q9Y6N7-2;A0A087WZ85;A0A0A0MSX4;H7C4Y7;Q9HCK4;F8WBR3;R4GMM8;F8W703;Q9HCK4-2;Q9HCK4-3	8	0	25.2911
AKR7A2	Aflatoxin B1 aldehyde reductase member 2	O43488;H3BLU7;Q8NHP1;O95154;H7C5H7	7	0	25.2857
OSMR	Oncostatin-M-specific receptor subunit beta	Q99650;Q99650-2	3	0	25.2789
KPNA4	Importin subunit alpha-3	O00629;H7C4F6	6	0	25.2732
SEMA5A	Semaphorin-5A	Q13591;D6RAF4	5	0	25.2728
HEBP2	Heme-binding protein 2	Q9Y5Z4;Q9Y5Z4-2;Q5THN1;C9IZA0	6	0	25.2598
G3BP2	Ras GTPase-activating protein-binding protein 2	Q9UN86;Q9UN86-2;D6RAC7;D6RB17	5	0	25.2436
PVRL2	Nectin-2	Q92692;Q92692-2;K7EKE8	5	0	25.2422
RBM14	RNA-binding protein 14	Q96PK6;Q96PK6-2	6	0	25.2407
SF3A3	Splicing factor 3A subunit 3	Q12874	6	0	25.2402
PPP1CC	Serine/threonine-protein phosphatase PP1-gamma catalytic subunit;Serine/threonine-protein phosphatase	P36873;F8VYE8;P36873-2;F8VR82;F8W0W8;A0A087WYY5	8	0	25.24
CCAR2	Cell cycle and apoptosis regulator protein 2	Q8N163;Q8N163-2;G3V119;H0YB24;H0YC69;E5RGU7;E5RFJ3;H0YC58;E5RHJ4;A0A087X2B6	8	0	25.2338
PLXNB2	Plexin-B2	O15031;E2PU09;A6QRH1	6	0	25.224
DPP9	Dipeptidyl peptidase 9	Q86TI2;Q86TI2-4;Q86TI2-2;M0R2A8;M0R2G6;M0R145;M0QXG6;M0R0I1;M0R3C4;M0R1L4	6	0	25.2217
CWC15	Spliceosome-associated protein CWC15 homolog	Q9P013	6	0	25.2211
EMD	Emerin	P50402;Q5HY57	4	0	25.2196
MCM3	DNA replication licensing factor MCM3	P25205;P25205-2;J3KQ69;Q7Z6P5	9	0	25.2164
NRAP	Nebulin-related-anchoring protein	Q86VF7;Q86VF7-3;A0A0A0MRM2;Q86VF7-4;Q86VF7-2	1	0.0078241	25.2157
CRYZ	Quinone oxidoreductase	Q08257;Q08257-3;A6NP24;Q08257-2;C9JH92	5	0	25.2129
PLBD1	Phospholipase B-like 1;Phospholipase B-like 1 chain A;Phospholipase B-like 1 chain B;Phospholipase B-like 1 chain C	Q6P4A8	5	0	25.2105
API5	Apoptosis inhibitor 5	Q9BZZ5;Q9BZZ5-2;E9PQK6;G3V1C3;Q9BZZ5-3;Q9BZZ5-5;Q9BZZ5-6	3	0	25.21
CALD1	Caldesmon	Q05682;Q05682-6;Q05682-2;Q05682-4;C9J813;Q05682-3;E9PGZ1;E7EX44;Q05682-5;C9JEK3;C9JE79;F8WE61	8	0	25.2055
SEC13	Protein SEC13 homolog	P55735;A8MXL6;A0A0C4DFR6;P55735-2;P55735-3;E7ERC8	5	0	25.2052
CA13	Carbonic anhydrase 13	Q8N1Q1	2	0	25.2052
MAN1A1	Mannosyl-oligosaccharide 1,2-alpha-mannosidase IA	P33908;P33908-2	7	0	25.204
CNPY2	Protein canopy homolog 2	Q9Y2B0;F8VXJ7;F8W031;F8W1K5;H0YIH9;H0YI18;F8W1U5;F8VP03;Q9Y2B0-2	4	0	25.2022
MGEA5	Protein O-GlcNAcase	O60502;O60502-2;O60502-4;O60502-3;H7C3X0	9	0	25.201
SF3B5	Splicing factor 3B subunit 5	Q9BWJ5	2	0.0016032	25.2
KATNAL2	Katanin p60 ATPase-containing subunit A-like 2	Q8IYT4;K7EM02;K7EIJ8;Q8IYT4-2	1	0.00084567	25.1998
SWAP70	Switch-associated protein 70	Q9UH65;E7EMB1	4	0	25.1947
APBB1IP	Amyloid beta A4 precursor protein-binding family B member 1-interacting protein	Q7Z5R6	6	0	25.1944
WDHD1	WD repeat and HMG-box DNA-binding protein 1	O75717;O75717-2;C9JYB3	10	0	25.1937
HAT1	Histone acetyltransferase type B catalytic subunit	O14929;O14929-2;F8WEW1;F8W9G7	5	0	25.1883
CWC27	Peptidyl-prolyl cis-trans isomerase CWC27 homolog	Q6UX04;D6REK3;Q6UX04-2	3	0	25.188
DBNL	Drebrin-like protein	Q9UJU6;Q9UJU6-2;Q9UJU6-3;Q9UJU6-6;H0Y5J4;B4DDD6;Q9UJU6-5;Q9UJU6-4;F8WBG8	7	0	25.1872
DIAPH1	Protein diaphanous homolog 1	O60610;A0A0G2JH68;O60610-2;O60610-3;H9KV28;B4E2I7	9	0	25.1846
CREG1	Protein CREG1	O75629	1	0	25.1839
CIAO1	Probable cytosolic iron-sulfur protein assembly protein CIAO1	O76071	4	0	25.1832
C12orf10	UPF0160 protein MYG1, mitochondrial	Q9HB07;F8VQQ3;F8VR84;H3BPH3	6	0	25.1787
UBA3	NEDD8-activating enzyme E1 catalytic subunit	Q8TBC4;Q8TBC4-2;F8W8D4;F8WF86	6	0	25.1763
AP1B1	AP-1 complex subunit beta-1	Q10567-4;Q10567-3	14	0	25.1724
VAT1	Synaptic vesicle membrane protein VAT-1 homolog	Q99536;K7ERT7;Q99536-2;Q99536-3;K7EJM4;K7ESA3;K7ENX2;K7EM19	4	0	25.1697
CSNK2A1;CSNK2A3	Casein kinase II subunit alpha;Casein kinase II subunit alpha 3	P68400;Q8NEV1;E7EU96;Q5U5J2;A0A087WY74;P68400-2;V9GYA2;V9GY80	5	0	25.1666
HP1BP3	Heterochromatin protein 1-binding protein 3	Q5SSJ5;X6RGJ2;B0QZK4;Q5SWC8;Q5SSJ5-2;B0QZK9;B0QZK8;Q5SSJ5-5;Q5SSJ5-3	3	0	25.1622
ZNF326	DBIRD complex subunit ZNF326	Q5BKZ1;A0A0A0MRN4;Q5BKZ1-3;E2QRN4;Q5BKZ1-2	6	0	25.1621
ANXA3	Annexin A3;Annexin	P12429;D6RA82;D6RFG5;D6RCA8;D6RAZ8;D6RFJ9	9	0	25.1553
PSMD3	26S proteasome non-ATPase regulatory subunit 3	O43242;O43242-2;H0YGV8	8	0	25.1501
EIF3L	Eukaryotic translation initiation factor 3 subunit L	Q9Y262;B0QY89;Q9Y262-2;B0QY90;C9JHP4;C9K0Q7;H7C3A0	9	0	25.15
PROSC	Proline synthase co-transcribed bacterial homolog protein	O94903;E5RG77;E5RFX7;H0YBG2;E5RFZ4	4	0	25.1497
RSU1	Ras suppressor protein 1	Q15404;Q15404-2	3	0	25.1474
GRWD1	Glutamate-rich WD repeat-containing protein 1	Q9BQ67;M0QX71	4	0	25.1473
FAT1	Protocadherin Fat 1;Protocadherin Fat 1, nuclear form	Q14517;A0A087WVP1;D6RCE4	10	0	25.14
TACC1	Transforming acidic coiled-coil-containing protein 1	O75410;H0YAY0;E7EVI4;E7ET87;O75410-3;O75410-7;O75410-2;B4E3H6;H0YBT8;E5RFM9;R4GMT7;O75410-8;O75410-5;O75410-4;O75410-6;E5RJU4	6	0	25.1375
CPSF3	Cleavage and polyadenylation specificity factor subunit 3	Q9UKF6;G5E9W3;C9JZH6	10	0	25.137
DHX9	ATP-dependent RNA helicase A	Q08211	7	0	25.1282
PAPL	Iron/zinc purple acid phosphatase-like protein	Q6ZNF0;M0R045;M0QXC1;M0QYV2	6	0	25.127
TROVE2	60 kDa SS-A/Ro ribonucleoprotein	P10155;P10155-5;P10155-3;P10155-4;P10155-2;D6RDN1;D6RE09;H0Y9N5	6	0	25.1174
CPSF2	Cleavage and polyadenylation specificity factor subunit 2	Q9P2I0;H0YJF4	5	0	25.1153
TMPO	Lamina-associated polypeptide 2, isoforms beta/gamma;Thymopoietin;Thymopentin	P42167;G5E972;P42167-2;H0YJH7	15	0	25.1116
NOP58	Nucleolar protein 58	Q9Y2X3;H7BZ72	4	0	25.1067
B4GALT6	Beta-1,4-galactosyltransferase 6;Glucosylceramide beta-1,4-galactosyltransferase	Q9UBX8;G3XA83;Q9UBX8-2	3	0	25.1008
CPE	Carboxypeptidase E	P16870;P16870-2	4	0	25.0997
TARDBP	TAR DNA-binding protein 43	Q13148;A0A087WX29;K7EJM5;K7EN94;B1AKP7;G3V162;A0A087X260;A0A087WYY0;Q13148-4;A0A087WW61;A0A087WX67;A0A087WXV3;A0A087WXQ5;A0A087WV68;K7EJ99;A0A0A0MSV7	6	0	25.0963
HPSE	Heparanase;Heparanase 8 kDa subunit;Heparanase 50 kDa subunit	Q9Y251;Q9Y251-3;Q9Y251-2;Q9Y251-4;D6RAQ1;D6RHG4	6	0	25.0922
NPC1	Niemann-Pick C1 protein	O15118	3	0	25.091
CBR1	Carbonyl reductase [NADPH] 1	P16152;E9PQ63;A8MTM1;P16152-2	5	0	25.0859
UGDH	UDP-glucose 6-dehydrogenase	O60701;O60701-2;O60701-3;D6RHF4;E9PBD2;E7ER95;E7ER83;E7ETF4;E7EV97	6	0	25.0843
SNRPA	U1 small nuclear ribonucleoprotein A	P09012;M0QZG7;M0R268;M0R221;M0R2B8	3	0	25.0842
TPD52	Tumor protein D52	P55327-2;P55327;P55327-4;P55327-3;F5H0B0;H0YC42;P55327-7;P55327-5;P55327-6;E5RFR7;E5RK35;H0YC44;P55327-8	9	0	25.082
SLC38A10	Putative sodium-coupled neutral amino acid transporter 10	Q9HBR0;I3L0Q8;H0YF92	4	0	25.0806
NEXN	Nexilin	Q0ZGT2;H7BXY5;Q0ZGT2-4;Q0ZGT2-2;Q0ZGT2-3;E7ETM8;E7EUA0	6	0	25.0761
BTN2A1;BTN2A2	Butyrophilin subfamily 2 member A1;Butyrophilin subfamily 2 member A2	Q7KYR7;H7BYC3;Q7KYR7-6;Q7KYR7-4;Q7KYR7-1;Q8WVV5;C9JNC3;C9IY66;Q8WVV5-3;Q8WVV5-2;Q7KYR7-5;C9JAJ6	4	0	25.0713
CTNNBL1	Beta-catenin-like protein 1	Q8WYA6;A0A087WUB9;Q8WYA6-4;Q8WYA6-3;Q8WYA6-2;A2A2P1	6	0	25.0702
CHST3	Carbohydrate sulfotransferase 3	Q7LGC8	5	0	25.0699
MAPK14	Mitogen-activated protein kinase 14	Q16539;Q16539-2;B4E0K5;Q16539-5;Q16539-3;Q16539-4;E7EX54;B5TY33;H7C4E2	4	0	25.0677
HMBS	Porphobilinogen deaminase	P08397;F5H345;P08397-4;P08397-3;P08397-2;F5GY90;F5H226;F5H4W5;F5H4X2;F5H0P4	4	0	25.0668
ROBO4	Roundabout homolog 4	Q8WZ75;Q8WZ75-2;B4DYV8;Q8WZ75-3	5	0	25.0637
USO1	General vesicular transport factor p115	O60763;O60763-2	6	0	25.0591
CD2BP2	CD2 antigen cytoplasmic tail-binding protein 2	O95400	5	0	25.0562
MOCS2	Molybdopterin synthase sulfur carrier subunit	O96033;E9PKT9	6	0	25.0553
STX7	Syntaxin-7	O15400;O15400-2	3	0	25.0546
RAD23A	UV excision repair protein RAD23 homolog A	P54725;P54725-2;P54725-3;K7ENJ0;K7ELW1;K7EQ16	8	0	25.0476
CYCS	Cytochrome c	P99999;C9JFR7;CON__P62894	8	0	25.0463
ME1	NADP-dependent malic enzyme	P48163;P48163-2	4	0	25.0432
CHST14	Carbohydrate sulfotransferase 14	Q8NCH0;H0YN65	5	0	25.0429
FAM20B	Glycosaminoglycan xylosylkinase	O75063;X6RH03	5	0	25.042
ASNS	Asparagine synthetase [glutamine-hydrolyzing]	P08243;P08243-2;P08243-3;F8WEJ5;C9JT45;C9J057;C9JLN6;C9JM09	6	0	25.0338
CD81	CD81 antigen;Tetraspanin	P60033;E9PJK1;E9PRJ8;H0YDL9;H0YDJ9;E9PIF1;A6NMH8;E9PM31;H0YEE2	2	0	25.0334
KISS1	Metastasis-suppressor KiSS-1;Metastin;Kisspeptin-14;Kisspeptin-13;Kisspeptin-10	Q15726;A0A0D9SES6	2	0	25.0268
FERMT2	Fermitin family homolog 2	Q96AC1;H0YJ34;Q96AC1-2;Q96AC1-3;Q9BQL6;H0YJB6;G3V3J0;G3V1L6;Q9BQL6-4;Q9BQL6-2	5	0	25.0244
EEF1E1;EEF1E1-BLOC1S5	Eukaryotic translation elongation factor 1 epsilon-1	O43324;D6RBD7;C9J1V9;O43324-2;D6RCQ0;H0YAL7	2	0	25.0242
TCOF1	Treacle protein	Q13428;Q13428-3;Q13428-4;Q13428-6;J3KQ96;E7ETY2;Q13428-5;Q13428-7;Q13428-2;Q13428-8	10	0	25.0226
NOP56	Nucleolar protein 56	O00567;H0Y653;H0YDU4	3	0	25.0222
OXSR1	Serine/threonine-protein kinase OSR1	O95747;C9JIG9;Q9UEW8;Q9UEW8-2	5	0	25.0221
CASP3	Caspase-3;Caspase-3 subunit p17;Caspase-3 subunit p12	P42574;A8MVM1;C9JXR7;A0A087WU32	3	0	25.0189
LUZP1	Leucine zipper protein 1	Q86V48;Q86V48-2;Q86V48-3;E5RFK8;E5RHU7	9	0	25.0107
ACP1	Low molecular weight phosphotyrosine protein phosphatase	P24666;P24666-3;P24666-2;F2Z2Q9;G5E9R5;D3YTI2;P24666-4	4	0	25.0106
MICB	MHC class I polypeptide-related sequence B	A0A0G2JH91;A0A0G2JNW8;A0A0G2JH58;Q29980;A0A0G2JHB5;F5H7Q8;X6R344;Q29980-2	4	0	25.0093
SEC23A	Protein transport protein Sec23A	Q15436;F5H365;Q15436-2;G3V4V1;G3V1W4;G3V3G5;G3V2R6	7	0	25.009
CARS	Cysteine--tRNA ligase, cytoplasmic	P49589;P49589-3;P49589-2;B4DKY1;E9PRS8;C9JLN0;E9PLP0	8	0	25.0078
PPM1F	Protein phosphatase 1F	P49593;P49593-2;B5MCT7;A8MX49;C9J2F3;C9JL74	6	0	25.0074
CRTAP	Cartilage-associated protein	O75718;C9JP16	5	0	25.0051
HAGH	Hydroxyacylglutathione hydrolase, mitochondrial	Q16775;H3BPK3;Q16775-2;H3BPQ4;H3BV79;H3BQW8	3	0	25.0013
MRTO4	mRNA turnover protein 4 homolog	Q9UKD2	5	0	25.0011
ESM1	Endothelial cell-specific molecule 1	Q9NQ30;M0R154;Q9NQ30-2	5	0	24.9994
OGFOD1	Prolyl 3-hydroxylase OGFOD1	Q8N543;A0A0A0MTR2;Q8N543-2;H3BUA6;H3BR02;H3BR79	5	0	24.9979
ACYP1	Acylphosphatase-1;Acylphosphatase	P07311;G3V2U7;G3V3F8;G3V597;P07311-2	5	0	24.9965
GNAI2;GNAI1;GNAT2;GNAT3;GNAT1	Guanine nucleotide-binding protein G(i) subunit alpha-2;Guanine nucleotide-binding protein G(i) subunit alpha-1;Guanine nucleotide-binding protein G(t) subunit alpha-2;Guanine nucleotide-binding protein G(t) subunit alpha-3;Guanine nucleotide-binding protein G(t) subunit alpha-1	P04899;P04899-4;P04899-6;P04899-3;P04899-5;P04899-2;P63096;P19087;A8MTJ3;P11488;P09471;A0A087WTB6;A2A2R6;Q5JWD1;H0Y7E8;A0A087WZE5;Q5JWE9;H0Y7F4;P63096-2;P09471-2	4	0	24.9962
ANXA5	Annexin A5;Annexin	P08758;D6RBE9;D6RBL5;D6RCN3;E9PHT9	6	0	24.9942
AP2M1	AP-2 complex subunit mu	Q96CW1;Q96CW1-2;A0A087WY71;E9PFW3;C9JJ47;C9JTK4;C9JGT8;C9JJD3;H7C4C3;C9JPV8	6	0	24.9941
IL18R1	Interleukin-18 receptor 1	Q13478	1	0.0056668	24.993
CCBL2	Kynurenine--oxoglutarate transaminase 3	Q6YP21;Q6YP21-3;A0A0A0MRN6;A0A0A0MRN7;Q6YP21-2	6	0	24.9924
LOXL2		H0YAR1	16	0.00123	24.9884
EML4	Echinoderm microtubule-associated protein-like 4	Q9HC35;B5MBZ0;Q9HC35-2	7	0	24.9862
TP53	Cellular tumor antigen p53	P04637;J3KP33;P04637-5;P04637-6;P04637-2;P04637-3;P04637-4;A0A087WZU8;E7ESS1;P04637-8;P04637-9;P04637-7;E9PFT5;E7EMR6;A0A087WXZ1;A0A087WT22;A0A087X1Q1;E9PCY9;S4R334	6	0	24.9839
BCAT1	Branched-chain-amino-acid aminotransferase, cytosolic	P54687;P54687-5;P54687-4;P54687-2;P54687-3;F5H2F2;A0A087WYF2	3	0	24.9808
PSMG3	Proteasome assembly chaperone 3	Q9BT73	2	0	24.9725
PACSIN2	Protein kinase C and casein kinase substrate in neurons protein 2	Q9UNF0;Q9UNF0-2;B0QYG7;B0QYG8	7	0	24.9713
ABCF1	ATP-binding cassette sub-family F member 1	Q8NE71;Q8NE71-2;H0YGW7;Q5STZ8;F5GYK6;A0A0G2JIC2	5	0	24.9711
TOP1	DNA topoisomerase 1	P11387;Q969P6;E5RIC7;Q969P6-2	7	0	24.9708
KPNA6	Importin subunit alpha-7	O60684;S4R3E5	4	0	24.9685
IPO9	Importin-9	Q96P70	5	0	24.9638
COPZ1	Coatomer subunit zeta-1	P61923;F8W651;F8VVA7;P61923-4;F8VYK5;F8VXB1;F8VUC5;F8W156;F8VXR1;F8VYZ4;P61923-2;P61923-3;P61923-5	2	0	24.963
VGF	Neurosecretory protein VGF;Neuroendocrine regulatory peptide-1;Neuroendocrine regulatory peptide-2;Antimicrobial peptide VGF[554-577]	O15240;Q05BJ3	5	0	24.9582
OSTF1	Osteoclast-stimulating factor 1	Q92882	2	0	24.9499
FLRT2	Leucine-rich repeat transmembrane protein FLRT2	O43155	7	0	24.9488
WDR77	Methylosome protein 50	Q9BQA1;Q9BQA1-2;H0Y711	4	0	24.9407
TCEA1	Transcription elongation factor A protein 1	P23193;P23193-2;E5RJ93;E5RIS7;B7Z4S1;E5RK46;E5RFI1;Q15560;A0A0A0MT58;Q15560-2	6	0	24.9388
BCAP31	B-cell receptor-associated protein 31	P51572-2;P51572;C9JSP1;C9JQ75;C9J0M4;C9JMD7	6	0	24.9386
PDGFRL	Platelet-derived growth factor receptor-like protein	Q15198	5	0	24.9372
SCFD1	Sec1 family domain-containing protein 1	Q8WVM8;Q8WVM8-2;Q8WVM8-3;J3KNG4;G3V3K9;G3V4I1;G3V5F3;G3V2M8	7	0	24.9271
GFPT1	Glutamine--fructose-6-phosphate aminotransferase [isomerizing] 1	Q06210;Q06210-2;O94808;E5RJP4	7	0	24.9251
NCAPH	Condensin complex subunit 2	Q15003;C9J470;E9PHA2;Q15003-2;C9JZP1	7	0	24.9226
LUC7L	Putative RNA-binding protein Luc7-like 1	Q9NQ29;Q9NQ29-2;A8MYV2;Q9NQ29-3;B8ZZ10;F8WBC1;F2Z322;B8ZZ12	7	0	24.92
SAE1	SUMO-activating enzyme subunit 1;SUMO-activating enzyme subunit 1, N-terminally processed	Q9UBE0;Q9UBE0-3;B3KNJ4;Q9UBE0-2;M0QX65;M0QZS6;M0R054;M0R375	7	0	24.9108
TMEM132A	Transmembrane protein 132A	Q24JP5;Q24JP5-4;Q24JP5-2;H0YFB3;H0YFQ1	5	0	24.9099
PPIL4	Peptidyl-prolyl cis-trans isomerase-like 4	Q8WUA2	5	0	24.9095
CTNND1	Catenin delta-1	O60716;O60716-3;C9JZR2;O60716-21;O60716-19;O60716-18;O60716-17;O60716-13;O60716-11;O60716-10;O60716-9;O60716-5;O60716-2;O60716-4;O60716-22;O60716-24;O60716-23;O60716-20;O60716-16;O60716-15;O60716-14;O60716-12;O60716-8;O60716-7;O60716-6;E9PRE2;O60716-29;O60716-27;O60716-26;O60716-25;H0YC95;E9PKL1;O60716-32;O60716-31;O60716-30;O60716-28	9	0	24.9092
APOA1BP	NAD(P)H-hydrate epimerase	Q8NCW5;Q5T3I4;Q5T3I3;Q8NCW5-2	4	0	24.9049
PXN	Paxillin	P49023-2;P49023;P49023-3;F5GZ78;F5H836;P49023-4	4	0	24.9036
ZNF706	Zinc finger protein 706	Q9Y5V0;E5RHV4;H0YAP1;E5RHR6	1	0	24.8996
SNX12	Sorting nexin-12	Q9UMY4;A0A087X0R6;Q9UMY4-2;Q9UMY4-3	8	0	24.8956
CHST11	Carbohydrate sulfotransferase 11	F8VXK3;Q9NPF2-2;Q9NPF2	5	0	24.8946
SSBP1	Single-stranded DNA-binding protein, mitochondrial	Q04837;C9K0U8;A0A0G2JLD8;E7EUY5	3	0	24.8903
SNX6	Sorting nexin-6;Sorting nexin-6, N-terminally processed	Q9UNH7;A0A0A0MRI2;Q9UNH7-2;G3V5X9;G3V2U1;H0YJF8;G3V4Z5	6	0	24.8878
NQO2	Ribosyldihydronicotinamide dehydrogenase [quinone]	P16083;Q5TD07;Q5TD05;A2A2U4	4	0	24.8877
EPHA2	Ephrin type-A receptor 2	P29317;P29317-2	6	0	24.8865
NENF	Neudesin	Q9UMX5	4	0	24.8839
GNB2	Guanine nucleotide-binding protein G(I)/G(S)/G(T) subunit beta-2	P62879;C9JIS1;C9JXA5;C9JZN1;E7EP32;Q9HAV0;P16520;C9JD14;F5H8J8;F5H100;F5H0S8;E9PCP0;P62879-2;P16520-2;H7C5J5	8	0	24.8815
LRP5	Low-density lipoprotein receptor-related protein 5	O75197;E9PHY1	7	0	24.8788
ACY1	Aminoacylase-1	Q03154;Q03154-2;Q03154-3;C9JYZ0;F8WC59	11	0	24.8779
DNAJB1	DnaJ homolog subfamily B member 1	P25685;P25685-2;M0R080;M0R128;M0R1D6;M0QZD0;M0QYT3;M0QXK0	4	0	24.8778
FLII	Protein flightless-1 homolog	Q13045;Q13045-2;Q13045-3;J3KS54;J3QLR6;J3QQU5;K7EQZ7;J3QQQ2	10	0	24.8744
COPS3	COP9 signalosome complex subunit 3	Q9UNS2;Q9UNS2-2;H7C3P9;J3QKR0;K7ES36;C9JLV5	5	0	24.8714
ATL3	Atlastin-3	Q6DD88;F5H6I7	5	0	24.8694
CSNK2B;CSNK2B-LY6G5B-1181;CSNK2B-LY6G5B--991	Casein kinase II subunit beta	Q5SRQ6;P67870;Q5SRQ3;N0E472;A0A0G2JM12	5	0	24.8657
SIAE	Sialate O-acetylesterase	Q9HAT2;Q9HAT2-2	4	0	24.8622
AIP	AH receptor-interacting protein	O00170;V9GYQ3;E9PMH2	4	0	24.8616
SLK	STE20-like serine/threonine-protein kinase	Q9H2G2;Q9H2G2-2	7	0	24.8591
LAMB3	Laminin subunit beta-3	Q13751;X1WI29;Q5THA1	8	0	24.8588
DCTD	Deoxycytidylate deaminase	P32321;P32321-2;D6RBJ9;D6R9S0;D6RBN2;D6RAD7;D6RAR9;D6RC36	5	0	24.8586
ADAM7	Disintegrin and metalloproteinase domain-containing protein 7	Q9H2U9;C9JK28;Q9H2U9-2	1	0.009249	24.8564
DDX46	Probable ATP-dependent RNA helicase DDX46	Q7L014;A0A0C4DG89;D6RJA6;H0Y9U3	7	0	24.8537
NAA50	N-alpha-acetyltransferase 50	Q9GZZ1;E7EQ69;Q9GZZ1-2;A0A087WWJ2;C9J5D1;F8WCK0;C9JZU6;C9J5J3;A0A0D9SF32;B0AZT5	3	0	24.8422
RPL37A;RPL37AP8	60S ribosomal protein L37a;Putative 60S ribosomal protein L37a-like protein	P61513;G5E9R3;M0R0A1;C9J4Z3;Q6P4E4;E9PEL3;M0R2L6;A6NKH3	2	0.00083822	24.842
BSG	Basigin	P35613;I3L192;A0A087X2B5;P35613-2;R4GN83;R4GMX5;A0A087WUV8;P35613-3;P35613-4	2	0	24.8416
CLUH	Clustered mitochondria protein homolog	I3L2B0;O75153;K7EIG1;I3L318	9	0	24.8365
ITM2C	Integral membrane protein 2C;CT-BRI3	Q9NQX7;B8ZZM6;Q9NQX7-2;Q9NQX7-3	1	0	24.8302
CTPS1	CTP synthase 1	P17812;P17812-2	5	0	24.8282
TOR1AIP1	Torsin-1A-interacting protein 1	Q5JTV8;A0A0A0MSK5;H0YD16;J3KN66;Q5JTV8-3;H0YDU3;H0Y4R4;Q5JTV8-2	5	0	24.8272
QDPR	Dihydropteridine reductase	P09417;P09417-2;B7Z415;D6RGG7;D6RHJ7;H0Y8F7	3	0	24.8263
PSMD14	26S proteasome non-ATPase regulatory subunit 14	O00487	3	0	24.8254
MMP3	Stromelysin-1	P08254	4	0	24.8215
AP2A1	AP-2 complex subunit alpha-1	O95782;O95782-2;A0A0G2JQM1;O94973-3	7	0	24.8199
RPL36AL;RPL36A;RPL36A-HNRNPH2	60S ribosomal protein L36a-like;60S ribosomal protein L36a	Q969Q0;P83881;J3KQN4;H0Y5B4;H7BZ11;R4GN19	5	0	24.8173
DCK	Deoxycytidine kinase	P27707;D6RCP9;D6RFG8;D6RG38	4	0	24.8153
DNTTIP2	Deoxynucleotidyltransferase terminal-interacting protein 2	Q5QJE6;J3KP30;E9PRB3	8	0	24.8152
NOMO1;NOMO2;NOMO3	Nodal modulator 1;Nodal modulator 2;Nodal modulator 3	Q15155;Q5JPE7;P69849;J3KN36;A0A0G2JN29;A0A087X117;Q5JPE7-2;A0A0G2JP90;A0A0G2JM40;A0A087WW46;Q5JPE7-3;H3BPS9;I3L1G6	7	0	24.8053
HS6ST3	Heparan-sulfate 6-O-sulfotransferase 3	Q8IZP7;A0A087X0G1	4	0	24.8048
HLA-C	HLA class I histocompatibility antigen, Cw-7 alpha chain	P10321;A2AEA2;A0A087WWL9;F8W9Z8;A0A0G2JKJ1	10	0	24.8025
NAT10	N-acetyltransferase 10	Q9H0A0;A0A087WV29;Q9H0A0-2	2	0	24.8
CD3EAP	DNA-directed RNA polymerase I subunit RPA34	O15446;O15446-2	3	0	24.7998
TGOLN2	Trans-Golgi network integral membrane protein 2	O43493;O43493-2;J3KQ45;F8W8W7;O43493-4;O43493-5;O43493-3;O43493-6	6	0	24.7964
HCFC1	Host cell factor 1;HCF N-terminal chain 1;HCF N-terminal chain 2;HCF N-terminal chain 3;HCF N-terminal chain 4;HCF N-terminal chain 5;HCF N-terminal chain 6;HCF C-terminal chain 1;HCF C-terminal chain 2;HCF C-terminal chain 3;HCF C-terminal chain 4;HCF C-terminal chain 5;HCF C-terminal chain 6	P51610;P51610-4;A6NEM2;P51610-2;H7C1C4;P51610-3	6	0	24.7955
SRSF5	Serine/arginine-rich splicing factor 5	Q13243;Q13243-3	3	0	24.7898
B3GNT2	N-acetyllactosaminide beta-1,3-N-acetylglucosaminyltransferase 2	Q9NY97;Q9NY97-2	4	0	24.7878
FARSA	Phenylalanine--tRNA ligase alpha subunit	Q9Y285;K7ER16;K7ER00;Q9Y285-2;K7EK06;K7EPH2	2	0	24.7863
ATG3	Ubiquitin-like-conjugating enzyme ATG3	Q9NT62;Q9NT62-2;F8WDI0	5	0	24.7841
SIL1	Nucleotide exchange factor SIL1	Q9H173;D6REA1;D6RIU8;A0RZB6;D6RG16;D6RBP7;D6RAI3	6	0	24.7813
PSMF1	Proteasome inhibitor PI31 subunit	Q92530;Q5QPM7;Q5QPM9;H0Y555;F5H4Z3	4	0	24.7792
AURKA	Aurora kinase A	O14965;Q5QPD2;A3KFJ1;Q5QPD4;A3KFJ0;A3KFJ2;Q5QPD1	5	0	24.7792
MXRA8	Matrix-remodeling-associated protein 8	Q9BRK3;Q9BRK3-3;Q9BRK3-2;Q9BRK3-4	3	0	24.7775
SNX2	Sorting nexin-2	O60749;O60749-2;D6RC15	8	0	24.7765
EXOSC2	Exosome complex component RRP4	Q13868;Q13868-3;A3KFL2;A3KFL1;A3KFL5;Q13868-2	3	0	24.7732
HBA1	Hemoglobin subunit alpha	P69905	6	0	24.7667
LSM7	U6 snRNA-associated Sm-like protein LSm7	Q9UK45;A0A087X2I5	1	0.003506	24.757
IARS	Isoleucine--tRNA ligase, cytoplasmic	P41252;J3KR24;A0A0A0MSX9;Q5TCC6;Q5TCD1	7	0	24.7552
CDK2	Cyclin-dependent kinase 2	P24941;E7ESI2;G3V5T9;P24941-2;G3V317	7	0	24.7539
ATXN2L	Ataxin-2-like protein	Q8WWM7;Q8WWM7-6;Q8WWM7-8;Q8WWM7-5;Q8WWM7-4;Q8WWM7-9;Q8WWM7-2;Q8WWM7-3;H3BUF6;H3BSK9;Q8WWM7-7;H3BRB0;A0A0C4DGL7	5	0	24.7521
EIF2S2	Eukaryotic translation initiation factor 2 subunit 2	P20042	5	0	24.7507
MSRA	Mitochondrial peptide methionine sulfoxide reductase	Q9UJ68;H0YAN3;E5RIA9;Q9UJ68-2;Q9UJ68-3;Q9UJ68-4;Q9UJ68-5;E5RJK1	2	0	24.7481
SF3A2	Splicing factor 3A subunit 2	Q15428;K7EMT0	5	0	24.7371
CCDC25	Coiled-coil domain-containing protein 25	Q86WR0;Q86WR0-2	4	0	24.7301
CHMP1A	Charged multivesicular body protein 1a	Q9HD42;F8VUA2;F5H875;F8VVT7	3	0	24.7286
STAU1	Double-stranded RNA-binding protein Staufen homolog 1	O95793;A0A087X1A5;Q5JW30;O95793-2;O95793-3;Q5JW28;E7EVI1	5	0	24.7281
DHFR;DHFRL1	Dihydrofolate reductase;Dihydrofolate reductase, mitochondrial	P00374;B4DM58;Q86XF0;C9JJ68;P00374-2	4	0	24.7273
RPL18A	60S ribosomal protein L18a	Q02543;M0R117;M0R3D6;M0R1A7;M0R0P7	7	0	24.7236
CTNNA1	Catenin alpha-1	P35221;G3XAM7;P35221-2;P35221-3;P26232;E5RGD2;E5RJ41;E5RIB1;A0A0A0MTJ6;A0A0A0MRI5;P26232-4;P26232-6;P26232-3;P26232-2;P26232-5	5	0	24.7235
PPP1R2;PPP1R2P3	Protein phosphatase inhibitor 2;Protein phosphatase inhibitor 2-like protein 3	P41236;Q6NXS1;E7EMN6;E7EUI7	3	0	24.7228
AAMDC	Mth938 domain-containing protein	Q9H7C9;E9PIQ4;E9PR47;E9PNP3;E9PJP1;E9PLK9;K4DI89;Q9H7C9-3;Q9H7C9-2	4	0	24.7202
RRP9	U3 small nucleolar RNA-interacting protein 2	O43818	4	0	24.7196
HEBP1	Heme-binding protein 1	Q9NRV9;F5GWX2;H0YG71	3	0	24.719
CLEC11A	C-type lectin domain family 11 member A	Q9Y240;A0A0A6YY95;V9H0X6;M0R081	4	0	24.7158
FJX1	Four-jointed box protein 1	Q86VR8	5	0	24.7144
TFG	Protein TFG	Q92734;Q92734-2;C9JUE0;C9JJP5;Q05BK6;Q92734-4;Q92734-3;C9JTY3	3	0	24.7124
GALNT3	Polypeptide N-acetylgalactosaminyltransferase 3	Q14435;C9J2C3;E7EUL0;Q14435-2	4	0	24.7111
EFNB1	Ephrin-B1	P98172	5	0	24.7101
SLC9A3R2	Na(+)/H(+) exchange regulatory cofactor NHE-RF2	Q15599;Q15599-2;H3BUQ9;H3BN50;H3BQS0;H3BMF5	4	0	24.7085
RSF1	Remodeling and spacing factor 1	Q96T23;H7C306;H0YER1;Q96T23-2;H0YCN2	6	0	24.7037
PAIP2	Polyadenylate-binding protein-interacting protein 2	Q9BPZ3;D6R9Y1;D6RA77	2	0	24.7023
NR2C2AP	Nuclear receptor 2C2-associated protein	Q86WQ0;Q86WQ0-2;U3KQ53;F5H0B6	3	0	24.6943
TIMM8A	Mitochondrial import inner membrane translocase subunit Tim8 A	O60220	1	0	24.6935
FHOD1	FH1/FH2 domain-containing protein 1	Q9Y613	4	0	24.6894
RELT	Tumor necrosis factor receptor superfamily member 19L	Q969Z4;F5H2T5;F5GYS9	2	0	24.686
STRN3	Striatin-3	Q13033;Q13033-2	5	0	24.6827
PPA2	Inorganic pyrophosphatase 2, mitochondrial	Q9H2U2;Q9H2U2-2;D6R967;H0Y9D8;Q9H2U2-4;Q9H2U2-6;Q9H2U2-3;D6RGV9	3	0	24.6819
STAMBP	STAM-binding protein	O95630;C9JK83;O95630-2;C9JEK5;F5H5B9;C9JZ93	8	0	24.678
POFUT1	GDP-fucose protein O-fucosyltransferase 1	Q9H488;Q9H488-2	3	0	24.6723
FAM192A	Protein FAM192A	Q9GZU8;H3BTI2;H3BTP8;H3BSY6;H3BP64;H3BUL4;H3BMX9;H3BU93;H3BQQ6;H3BPH9;H3BPF9;H3BN22;Q6P4H7;H3BSF0;H3BNK9	4	0	24.6709
COA4	Cytochrome c oxidase assembly factor 4 homolog, mitochondrial	Q9NYJ1;Q9NYJ1-2	3	0	24.6684
PPWD1	Peptidylprolyl isomerase domain and WD repeat-containing protein 1	Q96BP3;F5H7P7;Q96BP3-2;D6RB19;D6RHV0;H0Y8N5;D6R9Q1	6	0	24.6678
DNAJC8	DnaJ homolog subfamily C member 8	O75937	2	0	24.6657
CCDC50	Coiled-coil domain-containing protein 50	Q8IVM0;Q8IVM0-2	7	0	24.6647
KAZALD1	Kazal-type serine protease inhibitor domain-containing protein 1	Q96I82-2;Q96I82	2	0	24.6636
GTPBP4	Nucleolar GTP-binding protein 1	Q9BZE4;Q9BZE4-3;Q9BZE4-2	2	0	24.6606
ECHS1	Enoyl-CoA hydratase, mitochondrial	P30084	3	0	24.6598
WASF2	Wiskott-Aldrich syndrome protein family member 2	Q9Y6W5;Q9Y6W5-2	4	0	24.654
MCTS1	Malignant T-cell-amplified sequence 1	Q9ULC4;Q9ULC4-3;Q9ULC4-2	3	0	24.6522
GPC4	Glypican-4;Secreted glypican-4	O75487;O75487-2	4	0	24.6437
SEC61B	Protein transport protein Sec61 subunit beta	P60468;S4R3B5	2	0	24.642
SAP18	Histone deacetylase complex subunit SAP18	O00422;H7BZW6;X6RAL5	2	0	24.6398
WIBG	Partner of Y14 and mago	Q9BRP8;Q9BRP8-2	5	0	24.6385
ACO2	Aconitate hydratase, mitochondrial	Q99798;A2A274	6	0	24.6382
EXOSC8	Exosome complex component RRP43	Q96B26;H7C581	3	0	24.6363
RAB2A;RAB2B;DKFZp313C1541	Ras-related protein Rab-2A;Ras-related protein Rab-2B	P61019;E9PKL7;P61019-2;Q8WUD1;H7C125;Q5HYI5;E9PE37;H0YD31	4	0	24.6345
PLCB3	1-phosphatidylinositol 4,5-bisphosphate phosphodiesterase beta-3	Q01970;Q01970-2	6	0	24.6322
ACAA2	3-ketoacyl-CoA thiolase, mitochondrial	P42765;A0A0B4J2A4;K7EME0;K7ER88;K7EJB1;K7EJ68	3	0	24.6302
NEDD4L	E3 ubiquitin-protein ligase NEDD4-like	Q96PU5;Q96PU5-5;Q96PU5-9;Q96PU5-4;Q96PU5-6;Q96PU5-7;K7ERN1;Q96PU5-3;Q96PU5-2;K7ENS6	4	0	24.6297
UFD1L	Ubiquitin fusion degradation protein 1 homolog	Q92890;Q92890-3;Q92890-1;C9J6N9;C9JNP9;C9IZG3	4	0	24.6256
PFDN4	Prefoldin subunit 4	Q9NQP4;E9PQY2	4	0	24.6248
USP10	Ubiquitin carboxyl-terminal hydrolase 10	Q14694;Q14694-3;Q14694-2;H3BQC6	6	0	24.6194
RPIA	Ribose-5-phosphate isomerase	P49247	4	0	24.6188
RBBP5	Retinoblastoma-binding protein 5	Q15291;Q15291-2	3	0	24.6162
SMTN	Smoothelin	P53814;P53814-5;P53814-6;A0A087X1R1;A0A087WVP4;H7C372;C9JGQ0;C9JV14;C9JYU8;A0A096LNK9;P53814-2;C9JBH9;C9JQZ8	8	0	24.6152
LUC7L3	Luc7-like protein 3	O95232;J3KPP4;D6RDI2;D6RHH0;U3KQT3;H0YA81	4	0	24.6142
SUPT5H	Transcription elongation factor SPT5	O00267;O00267-2;M0QYL9	8	0	24.6119
LSM1	U6 snRNA-associated Sm-like protein LSm1	O15116;E5RJ47;E5RH18	2	0	24.6033
SPATS2L	SPATS2-like protein	Q9NUQ6;A0A0A0MSG5;B8ZZZ7;Q9NUQ6-2;Q9NUQ6-4;Q9NUQ6-3;C9JKE4;F8VZ02;F8VT91;C9JGM8;F8W6C2;Q4ZFW0;F8WAV0;C9IZC3;C9J8M7;F2Z2S1;C9JW67	7	0	24.6032
UBLCP1	Ubiquitin-like domain-containing CTD phosphatase 1	Q8WVY7	4	0	24.5963
PRRC2C	Protein PRRC2C	Q9Y520;E7EPN9;Q9Y520-2;Q9Y520-3;Q9Y520-6;Q9Y520-4;Q9Y520-5;Q9Y520-7;H7C5N8;A0A0A0MS30	7	0	24.5953
GLCE	D-glucuronyl C5-epimerase	O94923;H0YNP1	3	0	24.5936
CD97	CD97 antigen;CD97 antigen subunit alpha;CD97 antigen subunit beta	P48960;P48960-2;P48960-3;Q9UHX3;K7EKV5;K7EPE8;K7EPP8;B4DWB8;M0R0K5;Q9UHX3-5;Q9UHX3-4;Q9UHX3-6;Q9UHX3-3;Q9UHX3-2	6	0	24.5894
ACO1	Cytoplasmic aconitate hydratase	P21399	6	0	24.5836
PRPF4B	Serine/threonine-protein kinase PRP4 homolog	Q13523;H0YDJ3	4	0	24.5833
PFDN5	Prefoldin subunit 5	Q99471;H3BPF6;Q99471-3;H3BMQ1	4	0	24.5804
ECI1;DCI	Enoyl-CoA delta isomerase 1, mitochondrial	P42126;P42126-2;H3BS70;Q96DC0	4	0	24.5801
KCTD12	BTB/POZ domain-containing protein KCTD12	Q96CX2	4	0	24.5788
MCAM	Cell surface glycoprotein MUC18	P43121;P43121-2	4	0	24.578
CAP2	Adenylyl cyclase-associated protein 2;Adenylyl cyclase-associated protein	P40123;A0A087X0J3;A0A087WZ15;P40123-2;B7Z385;E9PDI2	4	0	24.5691
BID	BH3-interacting domain death agonist;BH3-interacting domain death agonist p15;BH3-interacting domain death agonist p13;BH3-interacting domain death agonist p11	P55957;P55957-2;P55957-4	3	0	24.5656
STAT1	Signal transducer and activator of transcription 1-alpha/beta;Signal transducer and activator of transcription	P42224;J3KPM9;P42224-2;E7ENM1;E7EPD2;D2KFR9;E9PH66	5	0	24.5635
ESYT1	Extended synaptotagmin-1	Q9BSJ8;Q9BSJ8-2	4	0	24.5631
IRGQ	Immunity-related GTPase family Q protein	Q8WZA9;M0QZP8	5	0	24.5593
ZC3H14	Zinc finger CCCH domain-containing protein 14	Q6PJT7;Q6PJT7-4;Q6PJT7-3;G3V5I6;G3V256;H0YJA2;Q6PJT7-10;Q6PJT7-11;Q6PJT7-5;Q6PJT7-9;Q6PJT7-2;H0YJ87;A0A087WTC9;G3V3Y4	6	0	24.5586
DNAJB11	DnaJ homolog subfamily B member 11	Q9UBS4;H7C2Y5	4	0	24.558
EIF2B3	Translation initiation factor eIF-2B subunit gamma	Q9NR50;Q9NR50-3;Q9NR50-2;H0Y580;A0A0D9SEN0	3	0	24.554
TRA2A	Transformer-2 protein homolog alpha	Q13595;Q13595-2;Q13595-4;Q13595-3	3	0	24.5513
MEA1	Male-enhanced antigen 1	Q16626	4	0	24.5439
THUMPD1	THUMP domain-containing protein 1	Q9NXG2;H3BNW0	5	0	24.5364
HIBCH	3-hydroxyisobutyryl-CoA hydrolase, mitochondrial	Q6NVY1;A0A087WXI1;B9A058;Q6NVY1-2;H7C1A5;F8W8A6;B8ZZZ0	3	0	24.5264
AIFM1	Apoptosis-inducing factor 1, mitochondrial	O95831;O95831-4;O95831-3;O95831-6;E9PRR0;E9PMQ8;O95831-2	3	0	24.5252
RAP1B;RAP1A	Ras-related protein Rap-1b;Ras-related protein Rap-1A;Ras-related protein Rap-1b-like protein	P61224;P62834;P61224-2;P61224-4;P61224-3;A6NIZ1;F8WBC0;F5H4H0;F5GYH7;F5H077;F5GWU8;F5H491;F5H0B7;F5H500;F5H823;B7ZB78;F5GZG1;F5H6R7;F5H004;A0A075B6Q0;F5GYB5;F5GX62;E7ESV4;F5H7Y6	2	0	24.5241
B4GALT3	Beta-1,4-galactosyltransferase 3;N-acetyllactosamine synthase;Beta-N-acetylglucosaminylglycopeptide beta-1,4-galactosyltransferase;Beta-N-acetylglucosaminyl-glycolipid beta-1,4-galactosyltransferase	O60512	3	0	24.5171
WDR92;HZGJ;DKFZp434B156	WD repeat-containing protein 92	Q96MX6;Q86YQ0;Q96MX6-2;Q8ND98;H7C389	4	0	24.5165
COPS6	COP9 signalosome complex subunit 6	Q7L5N1;E7EM64;H7C3T0	5	0	24.5122
PPP1R7	Protein phosphatase 1 regulatory subunit 7	Q15435;Q15435-2;C9JD73;C9J177;H7C003;Q15435-5;Q15435-4;Q15435-3;C9JRC4;B5MBZ8;H7C118	5	0	24.512
EBNA1BP2	Probable rRNA-processing protein EBP2	Q99848;H7C2Q8	3	0	24.5092
RAC1;RAC2;RAC3	Ras-related C3 botulinum toxin substrate 1;Ras-related C3 botulinum toxin substrate 2;Ras-related C3 botulinum toxin substrate 3	P63000;P63000-2;P15153;B1AH78;P60763;B1AH77;B1AH80;J3KSC4;J3QLK0	4	0	24.5037
AK1	Adenylate kinase isoenzyme 1	P00568;Q5T9B7;H0Y4J6	6	0	24.502
PYCRL	Pyrroline-5-carboxylate reductase 3;Pyrroline-5-carboxylate reductase	Q53H96;B5MD87;A0A0A0MQS1;Q53H96-2	3	0	24.495
POLE3	DNA polymerase epsilon subunit 3	Q9NRF9	2	0	24.493
GSR	Glutathione reductase, mitochondrial	P00390;P00390-5;P00390-4;P00390-2;P00390-3;H0YC68;E5RI06	5	0	24.4849
LRP8	Low-density lipoprotein receptor-related protein 8	Q14114;Q14114-3;Q14114-2;Q14114-4;E9PKG2;A0A087WW84;E9PP15;H0YEV6	6	0	24.4849
CCAR1	Cell division cycle and apoptosis regulator protein 1	Q8IX12;Q8IX12-2;F5H1H2;F5H2E6;A0A0C4DGG8;F5H3E1;H0YFJ7	4	0	24.4784
CD2AP	CD2-associated protein	Q9Y5K6	6	0	24.4781
TOP2A	DNA topoisomerase 2-alpha	P11388;P11388-2;P11388-3;P11388-4	3	0	24.4668
MATN2	Matrilin-2	O00339;O00339-3;O00339-2;H0YBJ4;O00339-4;H0YBU5;H0YBN2	7	0	24.4633
GCLC	Glutamate--cysteine ligase catalytic subunit	P48506;E1CEI4;D6R959;A0A0C4DGB2;D6REX4;H0Y9I7	6	0	24.4567
SUPT6H	Transcription elongation factor SPT6	Q7KZ85;Q7KZ85-3;Q7KZ85-2	7	0	24.4557
DDAH2	N(G),N(G)-dimethylarginine dimethylaminohydrolase 2	O95865;Q5SSV3;Q5SRR8;H0Y7N1	4	0	24.4554
BYSL	Bystin	Q13895;F8WBL2	2	0	24.4549
RPA2	Replication protein A 32 kDa subunit	P15927;P15927-2;P15927-3;Q5TEJ7;Q5TEJ0	3	0	24.4538
DDX42	ATP-dependent RNA helicase DDX42	Q86XP3;A0A0A0MSJ0;Q86XP3-2;J3KRE3	5	0	24.4537
HMOX2	Heme oxygenase 2	P30519;I3L159;I3L1F5;A0A087WT44;P30519-2;I3L1Y2;I3L276;I3L4P8;I3L463	4	0	24.4461
TNPO1;TNPO2	Transportin-1;Transportin-2	Q92973;Q92973-2;Q92973-3;O14787;A0A075B780;O14787-2;K7ENW1;K7ESC1;E7EW37;S4R398	5	0	24.441
EPB41L3	Band 4.1-like protein 3;Band 4.1-like protein 3, N-terminally processed	Q9Y2J2;Q9Y2J2-2;A0A0A0MRA8;Q9Y2J2-4;J3QRQ6;J3KS70;J3QLU5;J3QS83;J3QKY2;J3KRD1;J3QKK4;J3QR33;J3QS55;Q9Y2J2-3	4	0	24.4386
UBE2A;UBE2B	Ubiquitin-conjugating enzyme E2 A;Ubiquitin-conjugating enzyme E2 B	P49459;A0A0D9SG71;P49459-3;P63146;A0A0D9SEZ6;H0YA80;P49459-2	2	0	24.4366
DIABLO	Diablo homolog, mitochondrial	Q9NR28;F5GXT8;F5H796;A0A024RBT2;Q9NR28-2;Q9NR28-3;F5GX50;F5GYH3	3	0.00084069	24.4347
SRXN1	Sulfiredoxin-1	Q9BYN0	3	0	24.4298
OGFR	Opioid growth factor receptor	Q9NZT2;A0A0A0MRN5;Q9NZT2-2;A0A087X028	4	0	24.4292
AK6;TAF9	Adenylate kinase isoenzyme 6	Q9Y3D8;D6RDH4;Q9Y3D8-2;A0A087WVD7	3	0	24.4265
RAB6A;RAB6B	Ras-related protein Rab-6A;Ras-related protein Rab-6B	P20340;P20340-2;Q9NRW1;C9JU14;J3KR73;P20340-4;Q9NRW1-2;Q9H0N0;Q14964;C9JB90;F5H3K7;F5GX61;P20340-3	3	0	24.4262
QTRT1	Queuine tRNA-ribosyltransferase	Q9BXR0;Q9BXR0-2;K7ESP6;K7EJ21	3	0	24.4253
HNRNPH3	Heterogeneous nuclear ribonucleoprotein H3	P31942;P31942-2;P31942-4;P31942-3	2	0	24.4236
GCLM	Glutamate--cysteine ligase regulatory subunit	P48507;P48507-2	2	0	24.4217
NAGK	N-acetyl-D-glucosamine kinase	Q9UJ70;C9JEV6;Q9UJ70-2;H0YC94;H0YEB7;H7C286;H7C3G9;E9PPU6	3	0	24.42
GEMIN5	Gem-associated protein 5	Q8TEQ6	5	0	24.4025
SHMT2	Serine hydroxymethyltransferase, mitochondrial;Serine hydroxymethyltransferase	P34897;P34897-3;P34897-2;G3V2Y4;G3V5L0;H0YIZ0	6	0	24.3971
HABP2	Hyaluronan-binding protein 2;Hyaluronan-binding protein 2 50 kDa heavy chain;Hyaluronan-binding protein 2 50 kDa heavy chain alternate form;Hyaluronan-binding protein 2 27 kDa light chain;Hyaluronan-binding protein 2 27 kDa light chain alternate form	Q14520;Q14520-2	2	0	24.3969
ARHGEF1	Rho guanine nucleotide exchange factor 1	Q92888;M0QZR4;Q92888-3;M0R2C7;M0QYC1;Q92888-2;Q92888-4;M0QXV6	5	0	24.3949
KAL1	Anosmin-1	P23352;A0A087WUK9	6	0	24.3941
HMGN5	High mobility group nucleosome-binding domain-containing protein 5	P82970;Q5JSK7;Q5JSK8;Q5JSL0;Q5JSK6	1	0	24.393
CDC34	Ubiquitin-conjugating enzyme E2 R1	P49427;U3KQP9;U3KQ77;U3KPV8	2	0	24.3895
DOHH	Deoxyhypusine hydroxylase	Q9BU89;K7EIV2	3	0	24.3886
TXNDC15	Thioredoxin domain-containing protein 15	Q96J42;H0Y928;H0Y997;Q96J42-2	1	0	24.3803
TGFBR3	Transforming growth factor beta receptor type 3	Q03167;Q03167-2;E9PKY4	3	0	24.3737
TRRAP	Transformation/transcription domain-associated protein	Q9Y4A5;H0Y4W2;F2Z2U4;Q9Y4A5-2	2	0.0031373	24.3703
LSM4	U6 snRNA-associated Sm-like protein LSm4	Q9Y4Z0;V9GZ56;U3KQS7;U3KQK1;M0QXB0	3	0	24.3655
SH3GL1	Endophilin-A2	Q99961;Q99961-3;Q99961-2;M0QYE0;M0R0I3	3	0	24.3646
IDI1	Isopentenyl-diphosphate Delta-isomerase 1	Q13907;Q13907-2;C9JD53;C9JKM8	5	0	24.3638
RANBP9	Ran-binding protein 9	Q96S59;Q96S59-2;Q96S59-3	5	0	24.3634
CSGALNACT2	Chondroitin sulfate N-acetylgalactosaminyltransferase 2	Q8N6G5;Q8N6G5-2;Q8TDX6;Q8TDX6-2	6	0	24.3628
COPS5	COP9 signalosome complex subunit 5	Q92905;E5RHH5	3	0	24.3605
RABGGTB	Geranylgeranyl transferase type-2 subunit beta	P53611;Q5T4U8	3	0	24.3597
SETD7	Histone-lysine N-methyltransferase SETD7	Q8WTS6;D6RJA0	5	0	24.358
EXOSC5	Exosome complex component RRP46	Q9NQT4;M0R050	3	0	24.3576
DCBLD1	Discoidin, CUB and LCCL domain-containing protein 1	Q8N8Z6;Q8N8Z6-2	2	0	24.3559
COPS8	COP9 signalosome complex subunit 8	Q99627;E9PGT6;Q99627-2;H7C3S9	3	0	24.3507
HK2	Hexokinase-2;Hexokinase	P52789;E9PB90;P52790	10	0	24.3439
YARS	Tyrosine--tRNA ligase, cytoplasmic;Tyrosine--tRNA ligase, cytoplasmic, N-terminally processed;Tyrosine--tRNA ligase	P54577;A0A0C4DGZ5	6	0	24.3401
PGM3	Phosphoacetylglucosamine mutase	O95394;O95394-3;O95394-4;A0A087WT27;J3KN95;D6RCD1;H0Y8I3;D6RC77;D6RCQ8;D6RF77;D6RIS6;H0Y987	3	0	24.3388
CYFIP1;CYFIP2	Cytoplasmic FMR1-interacting protein 1;Cytoplasmic FMR1-interacting protein 2	Q7L576;Q7L576-2;Q7L576-3;Q96F07;H0YL50;E7EW33;H7C229;E7EVJ5;Q96F07-2	4	0	24.3385
TNKS1BP1	182 kDa tankyrase-1-binding protein	Q9C0C2;Q9C0C2-2	6	0	24.3368
AKR1C3;AKR1C1;AKR1C4	Aldo-keto reductase family 1 member C3;Aldo-keto reductase family 1 member C1;Aldo-keto reductase family 1 member C4	P42330;S4R3Z2;A0A0A0MSS8;Q04828;P17516;A6NHU4;H0Y804;A0A0A0MT30;P42330-2;P52895;S4R3D5;S4R3P0;B4DK69;A0A0A0MSD5;P52895-2	3	0	24.3363
TTC38	Tetratricopeptide repeat protein 38	Q5R3I4;A9UJP8;F8WBU8;H7C089;H7C2L7	6	0	24.3321
NOP10	H/ACA ribonucleoprotein complex subunit 3	Q9NPE3	2	0	24.3318
PRPS1	Ribose-phosphate pyrophosphokinase 1	P60891;B1ALA9;P60891-2;B7ZB02;B1ALA7	3	0	24.3307
MAP2K2	Dual specificity mitogen-activated protein kinase kinase 2	P36507;G5E9C7	6	0	24.3292
EPDR1	Mammalian ependymin-related protein 1	Q9UM22;D6RIH7;Q9UM22-2;Q9UM22-3	2	0	24.328
OSGEP	Probable tRNA N6-adenosine threonylcarbamoyltransferase	Q9NPF4;G3V249;G3V445	5	0	24.3234
PELO	Protein pelota homolog	Q9BRX2	3	0	24.3219
CHTOP	Chromatin target of PRMT1 protein	Q9Y3Y2;A0A087X1B7;X6R700;Q9Y3Y2-4;Q9Y3Y2-3	2	0	24.3209
GTF2A2	Transcription initiation factor IIA subunit 2	P52657;A0A0B4J1Z5	1	0	24.3197
COPS7B	COP9 signalosome complex subunit 7b	Q9H9Q2;J3KQ34;Q9H9Q2-3;J3KQ41;Q9H9Q2-2;J3QT73;A0A087X1P5	3	0	24.3109
RBM25	RNA-binding protein 25	P49756;E9PQU5;P49756-2;P49756-3	5	0	24.306
MYBBP1A	Myb-binding protein 1A	Q9BQG0;I3L1L3;Q9BQG0-2	4	0	24.3026
CUTC	Copper homeostasis protein cutC homolog	Q9NTM9;Q5TCZ7;A0A0B4J226	3	0	24.3021
KPNA1;KPNA5	Importin subunit alpha-5;Importin subunit alpha-5, N-terminally processed;Importin subunit alpha-6	P52294;O15131;C9JYI4;C9J352;C9JWD9;F2Z3G4;C9J4U1;H0Y3K0;Q5TD90;Q5TFJ7	4	0	24.2958
NLGN2;NLGN1;NLGN4Y;NLGN4X	Neuroligin-2;Neuroligin-1;Neuroligin-4, Y-linked;Neuroligin-4, X-linked	Q8NFZ4;Q8N2Q7;Q8NFZ3;Q8N0W4;J3KQ19;A0A0A0MTH0;A6NMU8;Q8NFZ3-2;Q8N2Q7-2;Q8N0W4-2	2	0	24.2947
ATP5A1	ATP synthase subunit alpha, mitochondrial	P25705;K7EK77;P25705-2;P25705-3;K7EQH4;K7EJP1;K7ERX7;K7ENJ4	3	0	24.2903
KRR1	KRR1 small subunit processome component homolog	Q13601;A0A087WZC7;Q13601-2	2	0	24.2891
SUMF1	Sulfatase-modifying factor 1	Q8NBK3;E9PF05;Q8NBK3-4;Q8NBK3-5;F5GXA0;Q8NBK3-2;Q8NBK3-3	3	0	24.2884
C1GALT1C1	C1GALT1-specific chaperone 1	Q96EU7	2	0	24.2848
LPP	Lipoma-preferred partner	Q93052;A0A087WZF1;C9JUT4;C9JXK9	4	0	24.2847
VWA1	von Willebrand factor A domain-containing protein 1	Q6PCB0;J3QLP3;J3QRR0	2	0	24.2841
COL4A3BP	Collagen type IV alpha-3-binding protein	Q9Y5P4;Q9Y5P4-2;Q9Y5P4-3;H0Y9J1;A0A0A0MRE4	4	0	24.2835
CPOX	Oxygen-dependent coproporphyrinogen-III oxidase, mitochondrial	P36551;H0YA22;D6RER6;P36551-2	4	0	24.2821
ITGA5	Integrin alpha-5;Integrin alpha-5 heavy chain;Integrin alpha-5 light chain	P08648	2	0	24.2798
ILK	Integrin-linked protein kinase	Q13418;A0A0A0MTH3;Q13418-2;A0A087WWY6;Q13418-3;E9PQ52;A0A087WW45	5	0	24.2796
HUWE1	E3 ubiquitin-protein ligase HUWE1	Q7Z6Z7;Q7Z6Z7-2;Q7Z6Z7-3	6	0	24.2782
CAPZA2	F-actin-capping protein subunit alpha-2	P47755;C9JUG7;F8W9N7;P47755-2;A0A0D9SET8	6	0	24.2782
PRRC2A	Protein PRRC2A	P48634-2;P48634;P48634-3;P48634-4	3	0	24.274
EXOSC7	Exosome complex component RRP42	Q15024	5	0	24.2715
HMGCS1	Hydroxymethylglutaryl-CoA synthase, cytoplasmic	Q01581	2	0	24.2699
CSTF2T	Cleavage stimulation factor subunit 2 tau variant	Q9H0L4	5	0	24.2666
GID8	Glucose-induced degradation protein 8 homolog	Q9NWU2	3	0	24.261
PITHD1	PITH domain-containing protein 1	Q9GZP4;Q9GZP4-2;X6R8S9	3	0	24.2603
NAA25	N-alpha-acetyltransferase 25, NatB auxiliary subunit	Q14CX7;Q14CX7-2;H0YHR9	6	0	24.2589
ARGLU1	Arginine and glutamate-rich protein 1	Q9NWB6;X6R9F1;Q9NWB6-3;Q9NWB6-2	2	0.0016162	24.2587
B3GALNT1	UDP-GalNAc:beta-1,3-N-acetylgalactosaminyltransferase 1	O75752	4	0	24.2578
MARCKSL1	MARCKS-related protein	P49006	2	0	24.2567
CPSF7	Cleavage and polyadenylation specificity factor subunit 7	Q8N684;F5H669;Q8N684-2;Q8N684-3;J3QT54;F5H6M0;F5H047	4	0	24.2565
CIT	Citron Rho-interacting kinase	O14578-4;O14578;O14578-3;H7BYJ3;O14578-2	7	0	24.2558
FGFR4	Fibroblast growth factor receptor 4;Receptor protein-tyrosine kinase	P22455;J3KPQ0;P22455-2;E7EWF4;P22455-3;P22607;P22607-3;D6R9V0;D6RG06;I6LM06;F8W9L4;P22607-4;P22607-2	5	0	24.2527
HYI	Putative hydroxypyruvate isomerase;Hydroxypyruvate isomerase	Q5T013;J9JIE9;H0YB70;F6UJY9;E7EWH8;F6UJY1;Q5T013-4;Q5T013-3;H0YB18;A0A0A0MTR5;Q5T013-2	4	0	24.2523
TSR1	Pre-rRNA-processing protein TSR1 homolog	Q2NL82;I3L4E8;I3L1Q5	4	0	24.2511
RPL35A	60S ribosomal protein L35a	P18077;F8WBS5;F8WB72;C9K025	4	0	24.2507
TEX264	Testis-expressed sequence 264 protein	Q9Y6I9;A0A087WTU3	3	0	24.2502
IDE	Insulin-degrading enzyme	P14735;P14735-2	5	0	24.2459
GNG12	Guanine nucleotide-binding protein G(I)/G(S)/G(O) subunit gamma-12	Q9UBI6	2	0	24.2448
TUBB2B;TUBB2A	Tubulin beta-2B chain;Tubulin beta-2A chain	Q9BVA1;Q13885	24	0	24.243
NHLRC2	NHL repeat-containing protein 2	Q8NBF2;Q8NBF2-2	5	0	24.2429
HDHD2	Haloacid dehalogenase-like hydrolase domain-containing protein 2	Q9H0R4;K7EMY7;K7ER15;K7EQD2;Q9H0R4-2;K7EJQ8	3	0	24.2415
MYOF	Myoferlin	Q9NZM1;Q9NZM1-4;Q9NZM1-7;Q9NZM1-5;Q9NZM1-6;Q9NZM1-3;Q9NZM1-8;Q9NZM1-2	2	0.00084818	24.2407
S100A13	Protein S100-A13	Q99584	1	0	24.2356
TIMP3	Metalloproteinase inhibitor 3	P35625	2	0	24.2349
ACTN4		K7EJH8	20	0	24.2321
RAD50	DNA repair protein RAD50	Q92878;Q92878-3;Q92878-2;E7EN38;E7ESD9;C9JNH8;H7C0P8	7	0	24.227
PGRMC1	Membrane-associated progesterone receptor component 1	O00264;O00264-2	3	0	24.2241
MCM5	DNA replication licensing factor MCM5;DNA helicase	P33992;B1AHB1;B1AHB2;B1AHA9	6	0	24.2231
POLR2E	DNA-directed RNA polymerases I, II, and III subunit RPABC1	P19388;A0A087WVZ9;A0A0A0MQR7;A0A087WWX0;K7EQN2;K7EJ87;A0A087WVN5	3	0	24.223
CCDC58	Coiled-coil domain-containing protein 58	Q4VC31;C9JQ41;H7C525	1	0.0016058	24.2219
FSCN1	Fascin	Q16658;C9JFC0;A0A0A0MSB2	5	0	24.2147
ITPA	Inosine triphosphate pyrophosphatase	Q9BY32;Q9BY32-3	3	0	24.2127
POP1	Ribonucleases P/MRP protein subunit POP1	Q99575;E5RK39	5	0	24.2076
GPC6	Glypican-6;Secreted glypican-6	Q9Y625;A0A087WT82	3	0	24.2069
DSP	Desmoplakin	P15924;P15924-2;P15924-3	8	0	24.202
TRIM25	E3 ubiquitin/ISG15 ligase TRIM25	Q14258	5	0	24.2008
CMBL	Carboxymethylenebutenolidase homolog	Q96DG6	2	0	24.1975
GRSF1	G-rich sequence factor 1	Q12849;H0Y8R1;F5H5I6;H0YAK1;Q12849-5;H0YAM1	3	0	24.196
MTA2	Metastasis-associated protein MTA2	O94776;O94776-2	4	0	24.1951
REEP5	Receptor expression-enhancing protein 5	Q00765;B7Z332;B7Z510;Q00765-2	3	0	24.1907
PLRG1	Pleiotropic regulator 1	O43660;D6RA26;O43660-2	1	0	24.1881
FAM136A	Protein FAM136A	Q96C01;E7EQY1;C9J2Y4	4	0	24.1873
EPHB2	Ephrin type-B receptor 2;Receptor protein-tyrosine kinase	P29323;P29323-2;Q6NVW1;B1AKC9;P29323-3	4	0	24.18
CCDC86	Coiled-coil domain-containing protein 86	Q9H6F5;H0YG79;Q9H6F5-2	4	0	24.179
QTRTD1	Queuine tRNA-ribosyltransferase subunit QTRTD1	Q9H974-3;Q9H974;Q9H974-2;Q9H974-4	2	0.001626	24.1716
ECE1	Endothelin-converting enzyme 1	P42892;P42892-3;B4DKB2;P42892-2;P42892-4	3	0	24.1716
SNX5	Sorting nexin-5	Q9Y5X3;Q5QPE4;A0A087WUY5;Q5QPE5	3	0	24.1664
DDRGK1	DDRGK domain-containing protein 1	Q96HY6;A0A0A0MRX2;Q96HY6-2	2	0	24.1642
CBR3	Carbonyl reductase [NADPH] 3	O75828	4	0	24.1605
LTBP1	Latent-transforming growth factor beta-binding protein 1	Q14766;C9JD84;E7EV71;Q14766-3;Q14766-2;Q14766-5;Q14766-4;H7C2H7;H0YCX6;C9JDW2;H7C4L5	3	0	24.1594
FGFRL1	Fibroblast growth factor receptor-like 1	Q8N441	2	0	24.1589
GPHN	Gephyrin;Molybdopterin adenylyltransferase;Molybdopterin molybdenumtransferase	Q9NQX3;Q9NQX3-2;F5H039;H0YJ30;G3V582	3	0	24.1546
ZFPL1	Zinc finger protein-like 1	O95159;E9PQA5;E9PQ47;E9PNY1;E9PJX1;E9PJ47;E9PMQ3	2	0	24.1535
GTF2A1	Transcription initiation factor IIA subunit 1;Transcription initiation factor IIA alpha chain;Transcription initiation factor IIA beta chain	P52655;J3KNC0;P52655-2	2	0	24.1509
PDGFD	Platelet-derived growth factor D;Platelet-derived growth factor D, latent form;Platelet-derived growth factor D, receptor-binding form	Q9GZP0;Q9GZP0-2;H0YD37	4	0	24.1469
CFAP44		Q96MT7-2;H0Y896;H0Y853	1	0	24.1448
INPP1	Inositol polyphosphate 1-phosphatase	P49441;C9J173;B8ZZF6;E7ET59;E7EUX4;E7ENF2;C9J2N5;C9J128;C9J2Z6	4	0	24.1445
EPHA4	Ephrin type-A receptor 4;Receptor protein-tyrosine kinase	P54764;E9PG71;P54764-2;C9JIX8;F5GZZ5;H7C1N8	3	0	24.1426
FAM120A	Constitutive coactivator of PPAR-gamma-like protein 1	Q9NZB2;Q9NZB2-6;A0A0C4DG79;Q9NZB2-4	4	0	24.1422
ISM1	Isthmin-1	B1AKI9	2	0	24.1372
ARMC6	Armadillo repeat-containing protein 6	Q6NXE6;B4E1N1;Q6NXE6-2;F5GWV0;F5H4P3;F5H6J3;H0YGL0;H0YH65;F5H2X2;F5H2K4	4	0	24.1334
GMPPB	Mannose-1-phosphate guanyltransferase beta	Q9Y5P6;Q9Y5P6-2	3	0	24.1318
RPE;RPEL1	Ribulose-phosphate 3-epimerase;Ribulose-phosphate 3-epimerase-like protein 1	Q96AT9;Q96AT9-4;C9J6A7;C9J9T0;C9IZU8;Q96AT9-5;Q96AT9-3;Q96AT9-2;Q2QD12;C9JCL8;C9IYE8;E7ESZ6;C9J8S0	3	0	24.1318
COPB1	Coatomer subunit beta	P53618;E9PP73;E9PP63;E9PKQ1	3	0	24.125
PHF5A	PHD finger-like domain-containing protein 5A	Q7RTV0	3	0	24.1232
UBA6	Ubiquitin-like modifier-activating enzyme 6	A0AVT1;A0AVT1-2;H0Y8S8;H0Y9U5;A0AVT1-4;A0AVT1-3	6	0	24.1226
ADO	2-aminoethanethiol dioxygenase	Q96SZ5	2	0	24.1216
NHP2	H/ACA ribonucleoprotein complex subunit 2	Q9NX24;J3QSY4;D6RC52;D6RCB9	1	0	24.1198
NPM1	Nucleophosmin	P06748-3	16	0.0056732	24.1193
VPS26A	Vacuolar protein sorting-associated protein 26A	O75436	2	0	24.119
CD9	CD9 antigen;Tetraspanin	P21926;A6NNI4;G8JLH6	1	0	24.1176
KDM1B	Lysine-specific histone demethylase 1B	Q8NB78;H0Y6H0	2	0.0019786	24.1163
LRP11	Low-density lipoprotein receptor-related protein 11	Q86VZ4;Q5VYB9;Q86VZ4-2	3	0	24.1147
PML	Protein PML	P29590;P29590-4;P29590-2;P29590-3;P29590-14;P29590-11;P29590-10;H3BT29;H3BUJ5;H3BT57;P29590-12;P29590-5;P29590-9;P29590-13;P29590-8;H3BVD2	4	0	24.1145
HSPBP1	Hsp70-binding protein 1	Q9NZL4;Q9NZL4-3;Q9NZL4-2;K7EL16;K7EN20;K7ERT9;K7EKM6	5	0	24.1124
HNRNPDL	Heterogeneous nuclear ribonucleoprotein D-like	O14979;A0A087WUK2;O14979-3;O14979-2	8	0	24.1117
TRPC6	Short transient receptor potential channel 6	Q9Y210;E9PJN4;Q9Y210-2;Q9Y210-3	1	0.0027516	24.1112
IFIT1	Interferon-induced protein with tetratricopeptide repeats 1	P09914;P09914-2;Q13325;Q5T764;Q13325-2	4	0	24.1087
PRPF38B	Pre-mRNA-splicing factor 38B	Q5VTL8;Q5VTL8-2	3	0	24.1056
CD46	Membrane cofactor protein	P15529-4;P15529;P15529-16;P15529-15;P15529-9;P15529-7;P15529-12;P15529-14;P15529-8;P15529-6;P15529-11;P15529-13;P15529-3;P15529-5;P15529-10;P15529-2	2	0	24.1033
DST	Dystonin	Q03001;F8W9J4;Q03001-8;E9PEB9;E7ERU0;E9PHM6;F6QMI7;Q03001-9;Q03001-3;Q6P0N6;E7ETB9;Q03001-13;H0YC82;Q03001-10	9	0	24.1001
ACOT1;ACOT2	Acyl-coenzyme A thioesterase 1;Acyl-coenzyme A thioesterase 2, mitochondrial	Q86TX2;G3V4F2;A0A087X0W7;P49753;A0A087WT95	3	0	24.0939
IFIT2	Interferon-induced protein with tetratricopeptide repeats 2	P09913;A0A087X279	3	0	24.0934
CTHRC1	Collagen triple helix repeat-containing protein 1	Q96CG8;Q96CG8-3;Q96CG8-2;E5RK99;E7EVQ5	3	0	24.0925
MYH10	Myosin-10	P35580;P35580-2;P35580-5;P35580-3;P35580-4;E7ERA5	19	0	24.0923
PAPSS1	Bifunctional 3-phosphoadenosine 5-phosphosulfate synthase 1;Sulfate adenylyltransferase;Adenylyl-sulfate kinase	O43252	4	0	24.0898
RBM39	RNA-binding protein 39	Q14498;Q14498-3;Q14498-2;Q5QP23;H0Y4X3;G3XAC6;Q5QP22	3	0	24.0894
HGH1	Protein HGH1 homolog	Q9BTY7;E9PIX0	4	0	24.0856
GTF2F1	General transcription factor IIF subunit 1	P35269;M0QXD6;M0R0Z3;M0R0R9	6	0	24.0847
BZW2	Basic leucine zipper and W2 domain-containing protein 2	Q9Y6E2;E9PFD4;B5MCE7;B5MCH7;E7ETZ4;Q75MG1	3	0	24.0843
GCN1L1	Translational activator GCN1	Q92616	6	0	24.0791
AGA	N(4)-(beta-N-acetylglucosaminyl)-L-asparaginase;Glycosylasparaginase alpha chain;Glycosylasparaginase beta chain	P20933;H0Y8L9;H0Y9C7	3	0	24.0769
SEMA3E	Semaphorin-3E	O15041;O15041-2;C9JVH5	5	0	24.0746
ATXN2	Ataxin-2	Q99700;H0YH87;F8WB06;F8VQP2;V9GY86;Q99700-2;Q99700-4;F8VRK6;Q99700-5;F8VVY6	4	0	24.0714
HIST1H2AC;HIST3H2A;HIST1H2AB	Histone H2A type 1-C;Histone H2A type 3;Histone H2A type 1-B/E	Q93077;Q7L7L0;P04908	5	0.00083229	24.0713
CHMP3	Charged multivesicular body protein 3	Q9Y3E7;Q9Y3E7-3;Q9Y3E7-2;Q9Y3E7-4	3	0	24.065
SHMT1	Serine hydroxymethyltransferase, cytosolic	P34896;P34896-2;P34896-4;P34896-3	6	0	24.0639
SNAP29	Synaptosomal-associated protein 29	O95721;C9JAF7	5	0	24.0637
PCDHGB1;PCDHGB2	Protocadherin gamma-B1;Protocadherin gamma-B2	Q9Y5G3;Q9Y5G3-2;Q9Y5G2;Q9Y5G2-2	4	0	24.0566
FAM96B	Mitotic spindle-associated MMXD complex subunit MIP18	Q9Y3D0;J3QLT9;J3KS95;H3BNV7	3	0	24.0535
MRE11A	Double-strand break repair protein MRE11A	P49959;F8W7U8;P49959-3;P49959-2;F5GXT0	2	0	24.0451
GPR56;ADGRG1	G-protein coupled receptor 56;GPR56 N-terminal fragment;GPR56 C-terminal fragment	Q9Y653;H3BRH0;Q9Y653-2;Q9Y653-3;H3BSJ6;H3BV52;Q9Y653-5;H3BVE9;H3BQJ9;H3BNN3;H3BPA6;H3BTK9;H3BSP5;H3BSN7;H3BV72;H3BRA1;H3BT88;H3BUI6;H3BSB8;H3BRI2;H3BMF8;H3BUH2;H3BM73;H3BS94;H3BRZ4;H3BVA0;H3BMY9;H3BTH7;H3BRI7;H3BQZ1;H3BVD3;H3BUU6;H3BQ46;H3BP67;H3BNH4	3	0	24.0424
UFC1	Ubiquitin-fold modifier-conjugating enzyme 1	Q9Y3C8	2	0	24.0408
WRAP53	Telomerase Cajal body protein 1	Q9BUR4;E9PMG4;E9PMR3	3	0	24.0404
NUP93	Nuclear pore complex protein Nup93	Q8N1F7;H3BVG0;Q8N1F7-2;H3BV15;H3BMX0;H3BV11;H3BRI8;H3BP95;H3BM93	3	0	24.0394
LRRC47	Leucine-rich repeat-containing protein 47	Q8N1G4	4	0	24.0327
NXT1;NXT2	NTF2-related export protein 1;NTF2-related export protein 2	Q9UKK6;Q9NPJ8-3;Q9NPJ8-4;Q9NPJ8;Q9NPJ8-2	2	0	24.0309
ITGA3	Integrin alpha-3;Integrin alpha-3 heavy chain;Integrin alpha-3 light chain	P26006;P26006-1;H0YA32;K7EMU3;D6R9X8;H0YA49	5	0	24.0254
NLE1	Notchless protein homolog 1	Q9NVX2;A0A0A0MRH0;K7EN33;Q9NVX2-2	3	0	24.0143
USP15;USP4	Ubiquitin carboxyl-terminal hydrolase 15;Ubiquitin carboxyl-terminal hydrolase 4	Q9Y4E8;Q9Y4E8-2;Q9Y4E8-3;Q13107;Q13107-2;H7C189	4	0	24.009
PRPSAP2	Phosphoribosyl pyrophosphate synthase-associated protein 2	O60256;E7EPA1;O60256-3;I3L4G9;O60256-4;O60256-2;Q14558;I3L331;I3L164;C9JDH0;E7EW35;C9JDU5;C9JJS3;C9J168;C9K0K7;I3L0S1;B4DP31;Q14558-2	3	0	24.0051
STXBP2	Syntaxin-binding protein 2	Q15833;M0R0M7;A0A087WWS7;M0R118;Q15833-2;Q15833-3;M0QZ54;M0R376;M0R0D4;M0R1A1;A0A087WUN8	5	0	24.0048
UBE2D3	Ubiquitin-conjugating enzyme E2 D3	P61077;P61077-2;D6RA11;D6R9F6;D6R933;D6RGD0;D6R980;D6RIZ3	3	0.0035184	24.003
ACBD3	Golgi resident protein GCP60	Q9H3P7	4	0	24.0006
IGSF8	Immunoglobulin superfamily member 8	Q969P0;C9J8Z4;Q969P0-3	3	0	24.0005
PTPN1	Tyrosine-protein phosphatase non-receptor type 1	P18031;B4DSN5	3	0	23.9977
RALB;RALA	Ras-related protein Ral-B;Ras-related protein Ral-A	P11234;P11233;P11234-3;P11234-2;F8WEQ6;C9JPE8;C9JYR1;H7C3P7;C9J6B1;C9JQB3	2	0	23.997
FBL	rRNA 2-O-methyltransferase fibrillarin	P22087;M0R2U2;M0R1H0;M0R2B0;M0R0P1;M0R299;M0QXL5;M0R2Q4	2	0	23.9964
EIF4E	Eukaryotic translation initiation factor 4E	P06730;D6RBW1;P06730-3;P06730-2;H0Y8J7	3	0	23.9923
RUFY1	RUN and FYVE domain-containing protein 1	Q96T51;Q96T51-2;H0YA47;H0Y9Y8;J3KPP6;Q96T51-3	3	0	23.9833
GTF2F2	General transcription factor IIF subunit 2	P13984	3	0	23.9817
NAA20	N-alpha-acetyltransferase 20	P61599;A8MZB2;P61599-2	3	0	23.9782
AHCYL1;AHCYL2	Putative adenosylhomocysteinase 2;Putative adenosylhomocysteinase 3;Adenosylhomocysteinase	O43865;O43865-2;Q96HN2;H0Y8B3;Q96HN2-4;Q96HN2-3;Q96HN2-2	6	0	23.9778
CRYZL1	Quinone oxidoreductase-like protein 1	O95825;A6NMA8;H7C0X3;H7C3I5;A6NND8;A6NHJ8;H7C3S0;H7C338;C9K0F7;C9JAL0;F8WF64;C9JZK8;O95825-2	4	0	23.9763
PUM1	Pumilio homolog 1	Q14671;Q14671-2;H0YEH2;Q5T1Z4;Q5T1Z8;Q14671-3;E9PR38;Q14671-4;Q8TB72;E9PM68;E9PL65;E9PMX1;A0A0C4DG68;H0YDK8;A0A0A0MR59;Q8TB72-2;Q8TB72-4;Q8TB72-3	3	0	23.9729
LRRFIP2	Leucine-rich repeat flightless-interacting protein 2	Q9Y608;Q9Y608-2;Q9Y608-4;Q9Y608-5;C9JSU1;Q9Y608-3	2	0	23.9661
STK10	Serine/threonine-protein kinase 10	O94804	6	0	23.9621
TIMM13	Mitochondrial import inner membrane translocase subunit Tim13	Q9Y5L4;K7EIT2	3	0	23.9607
RRP12	RRP12-like protein	Q5JTH9;A0A087X0G0;Q5JTH9-2;Q5JTH9-3	1	0	23.9531
MOCS2	Molybdopterin synthase catalytic subunit	O96007	2	0	23.9522
PDLIM7	PDZ and LIM domain protein 7	Q9NR12;Q9NR12-6;Q9NR12-2;D6RF83;D6RH06;Q9NR12-3;Q9NR12-5;Q9NR12-4;D6RAN1;H7BYK4;H0Y8W6	4	0	23.9507
RABGGTA	Geranylgeranyl transferase type-2 subunit alpha	Q92696;H0YLH3;H0YKP6;H0YLG7	3	0	23.9453
ST3GAL1	CMP-N-acetylneuraminate-beta-galactosamide-alpha-2,3-sialyltransferase 1	E5RHV6;Q11201;E5RGL4;Q16842	3	0	23.9448
RTFDC1	Protein RTF2 homolog	Q9BY42;A2A2L5;A0A0A0MQR2;A2A2L6	2	0	23.9414
PCYT1A;PCYT1B	Choline-phosphate cytidylyltransferase A;Choline-phosphate cytidylyltransferase B	P49585;C9J050;C9JEJ2;Q9Y5K3;Q9Y5K3-3;C9JVS0;C9JPY0;F8WAZ5;H7C1T3;C9J2E1;Q9Y5K3-2;Q9Y5K3-4;H7BZN1;F2Z2B1	3	0	23.9413
RNF40	E3 ubiquitin-protein ligase BRE1B	O75150;H3BP71;O75150-3;O75150-4;H3BS50;A0A087WTK2	4	0	23.9408
SRPK1;SRPK2	SRSF protein kinase 1;SRSF protein kinase 2;SRSF protein kinase 2 N-terminal;SRSF protein kinase 2 C-terminal	Q96SB4;H3BLV9;Q5R363;Q96SB4-4;Q96SB4-3;P78362;P78362-2;Q9UPE1;H7C2I2;D6RBF8;H7C521;H7C5L6;A8MPP7;A8MPY5;E7ETV6;Q9UPE1-2;Q9UPE1-3;Q9UPE1-4	4	0	23.9392
CNOT3	CCR4-NOT transcription complex subunit 3	O75175;O75175-2;H7C148;H7C3F5;O75175-3;H0Y5X7	3	0	23.9385
CCS	Copper chaperone for superoxide dismutase	O14618;J3KNF4;E9PP76;E9PK03	3	0	23.9382
CSTF2	Cleavage stimulation factor subunit 2	P33240;E9PID8;P33240-2;E7EWR4;A0A0A0MT56	4	0	23.9361
LZTFL1	Leucine zipper transcription factor-like protein 1	Q9NQ48;Q9NQ48-3;Q9NQ48-2	2	0	23.9255
RBM10	RNA-binding protein 10	P98175;P98175-2;P98175-3;A0A0A0MR66;P98175-4;P78332-2	4	0	23.9232
PPID	Peptidyl-prolyl cis-trans isomerase D	Q08752	2	0	23.9166
ZC3H15	Zinc finger CCCH domain-containing protein 15	Q8WU90;Q8WU90-2;F8WF67;F8WB26	4	0	23.9132
KIAA1279;KIF1BP	KIF1-binding protein	Q96EK5;A0A0D9SFK7	4	0	23.9116
HTATSF1	HIV Tat-specific factor 1	O43719;Q5H919;Q5H918	2	0.0027527	23.9099
RAD21	Double-strand-break repair protein rad21 homolog	O60216;Q9H4I0;E5RJW1;E5RJK5;E5RI01;E5RFZ5;E5RFV8;E5RIN7;Q9H4I0-2	3	0	23.909
CST4	Cystatin-S	P01036	3	0	23.9089
CKAP5	Cytoskeleton-associated protein 5	Q14008;Q14008-2;Q14008-3;H0YCF6;H0YEK7	4	0	23.9062
APRT	Adenine phosphoribosyltransferase	P07741;H3BSW3;H3BQF1;H3BQZ9;H3BQB1;P07741-2	1	0.0027505	23.9038
ARHGAP1	Rho GTPase-activating protein 1	Q07960;E9PNR6;H0YE29	3	0	23.8966
UBL5	Ubiquitin-like protein 5	Q9BZL1	1	0.001226	23.8938
DLK2	Protein delta homolog 2	Q5T3T9;Q6UY11;H0Y5P1;Q6UY11-2	4	0	23.8934
CHST10	Carbohydrate sulfotransferase 10	O43529	3	0	23.8898
CA2	Carbonic anhydrase 2	P00918;E5RID5;E5RK37	2	0	23.8887
COX4I1	Cytochrome c oxidase subunit 4 isoform 1, mitochondrial	P13073;H3BNI5;Q86WV2;H3BN72;H3BNV9	3	0	23.8874
ST3GAL6	Type 2 lactosamine alpha-2,3-sialyltransferase	Q9Y274;C9J0E2;C9J480;A0A087WXB8;C9JXM2;C9JWJ3;C9J9Y4;C9IZL6;C9JWI9;C9JMW7;Q9Y274-2	3	0	23.8826
RBX1	E3 ubiquitin-protein ligase RBX1;E3 ubiquitin-protein ligase RBX1, N-terminally processed	P62877	1	0	23.876
ARL2BP	ADP-ribosylation factor-like protein 2-binding protein	Q9Y2Y0;H3BU49;Q9Y2Y0-2	1	0	23.8744
PFN2	Profilin-2;Profilin	P35080;P35080-2;C9J712;C9J0J7;C9JQ45;G5E9Q6	1	0.001231	23.8722
SNW1	SNW domain-containing protein 1	Q13573;G3V4X8;G3V3A4	4	0	23.8717
PPP1R11	Protein phosphatase 1 regulatory subunit 11	O60927;Q5SRK2	2	0	23.8714
RAE1	mRNA export factor	P78406;E9PPG9;E9PQ57	3	0	23.8662
PHF6	PHD finger protein 6	Q8IWS0;Q8IWS0-2;Q5JRC6;A0A0D9SGE8;Q8IWS0-4;Q8IWS0-5;Q8IWS0-3	3	0	23.8606
RRM2	Ribonucleoside-diphosphate reductase subunit M2	P31350;P31350-2;C9JXC1	3	0	23.8603
RABEP1	Rab GTPase-binding effector protein 1	Q15276;Q15276-2;I3L2B8	4	0	23.8595
JUP	Junction plakoglobin	P14923;C9JTX4;C9J826;C9JK18;C9JKY1	3	0	23.8583
DERA	Deoxyribose-phosphate aldolase	Q9Y315;G3V158;E9PPM8	1	0	23.8524
DCTN3	Dynactin subunit 3	O75935;X6RA56;X6RCK5;A0A0A0MRV8;X6RLR1;O75935-3;O75935-2	3	0	23.8522
NECAP2	Adaptin ear-binding coat-associated protein 2	Q9NVZ3;D6RAN6;F6SKB8;Q9NVZ3-3;Q9NVZ3-2;H0Y970;D6RB24	2	0	23.8467
ZFR	Zinc finger RNA-binding protein	Q96KR1;H0Y8W1	5	0	23.8466
NEDD4	E3 ubiquitin-protein ligase NEDD4	P46934-4;P46934;P46934-3;H0Y8X6;P46934-2	4	0	23.845
ALAD	Delta-aminolevulinic acid dehydratase	P13716;P13716-2;B7ZBK6	5	0	23.8402
GRHPR	Glyoxylate reductase/hydroxypyruvate reductase	Q9UBQ7;U3KQ56	2	0	23.8397
HLA-E	HLA class I histocompatibility antigen, alpha chain E	P13747;Q6DU44	3	0	23.8395
PPM1B	Protein phosphatase 1B	O75688;O75688-2;B8ZZF0;C9JIR6;O75688-3;O75688-5;O75688-4	2	0	23.8374
COX5B	Cytochrome c oxidase subunit 5B, mitochondrial	P10606	4	0	23.8282
ZFYVE19	Abscission/NoCut checkpoint regulator	Q96K21;Q96K21-3;H3BUW6;H3BN64;H3BRM1;H3BRF9;Q96K21-4;Q96K21-2	2	0	23.8257
OCLN	Occludin	Q16625;Q16625-3;A0A0G2JMZ8;Q16625-5;Q16625-4;Q16625-2	2	0	23.8251
COLGALT1	Procollagen galactosyltransferase 1	Q8NBJ5;M0QX72	4	0	23.8243
SRSF11	Serine/arginine-rich splicing factor 11	Q05519;Q5T760;Q05519-2;S4R3C4;B4DWT1	2	0	23.8241
ZCCHC8	Zinc finger CCHC domain-containing protein 8	Q6NZY4;Q6NZY4-2;F5GXQ6;F5H803;F5H6J5;F5GX80	4	0	23.822
GALE	UDP-glucose 4-epimerase	Q14376;Q5QPP9;Q5QPP3;Q5QPP4;Q14376-2	1	0	23.8185
BRCC3	Lys-63-specific deubiquitinase BRCC36	P46736;P46736-2;A0A087WZR3;H9KVA9;A0A0D9SF50;P46736-3;X6RJS7;P46736-4;P46736-5	3	0	23.8159
YTHDF3	YTH domain-containing family protein 3	Q7Z739;A0A087X0C3;S4R373;A0A087X0Q1	1	0	23.8151
AMPD2	AMP deaminase 2	Q01433;Q01433-2;H0Y360;E9PJF6;H0YCL9;Q01433-3;Q01433-5;Q01433-4;E9PIJ1	4	0	23.8092
KIF23	Kinesin-like protein KIF23;Kinesin-like protein	Q02241;Q02241-2;H7BYN4;Q02241-3;H0YKQ5;H0YME6	4	0	23.806
TIMM10	Mitochondrial import inner membrane translocase subunit Tim10	P62072	2	0	23.8026
POLR1C	DNA-directed RNA polymerases I and III subunit RPAC1	O15160;O15160-2;D6RDJ3;H0Y723;E7EQB9	2	0	23.8021
AASDHPPT	L-aminoadipate-semialdehyde dehydrogenase-phosphopantetheinyl transferase	Q9NRN7;E9PNF3;E9PLW6;Q9NRN7-2	4	0	23.7996
S100A16	Protein S100-A16	Q96FQ6	4	0	23.7975
SMU1	WD40 repeat-containing protein SMU1;WD40 repeat-containing protein SMU1, N-terminally processed	Q2TAY7;Q2TAY7-2	3	0	23.7955
ROCK2	Rho-associated protein kinase 2	O75116;Q14DU5;E9PF63;D6REE7	7	0	23.795
TSPAN14	Tetraspanin-14;Tetraspanin	Q8NG11;H7BXY6;A6NEP9;Q8NG11-3;Q8NG11-2	3	0	23.795
CTBP1	C-terminal-binding protein 1	Q13363;Q13363-2;D6RAX2;H0Y9M9;E7ESU7;E7EPF8;H0Y8W7;E9PGB1	5	0	23.7924
B3GNT7	UDP-GlcNAc:betaGal beta-1,3-N-acetylglucosaminyltransferase 7	Q8NFL0	2	0	23.7886
CAMK2D	Calcium/calmodulin-dependent protein kinase type II subunit delta	Q13557;Q13557-8;D6R938;E9PBG7;E9PF82;Q13557-12;Q13557-9;Q13557-10;Q13557-5;Q13557-3;Q13557-6;Q13557-4;Q13557-11;Q13554;Q13555;Q9UQM7;Q13555-5;Q5SWX3;Q13555-9;Q9UQM7-2;Q13554-4;Q13554-3;Q13555-2;Q13554-6;Q13554-8;D6RHX9;E9PBE8;E7EQE4;H7BXS4;Q8WU40;A0A0A0MS52;A0A0A0MT11;Q13554-7;Q13555-10;Q13554-5;Q13555-3;Q13555-4;Q13555-7;Q13554-2;Q13555-8;Q13555-6	3	0	23.7871
GLT8D1	Glycosyltransferase 8 domain-containing protein 1	Q68CQ7;C9J880;Q68CQ7-2	3	0	23.7797
CD68	Macrosialin	P34810-2;P34810;P34810-3;J3KRX0	2	0.00084495	23.7736
SH3GLB1	Endophilin-B1	Q9Y371;A0A087WW40;Q9Y371-2;Q9Y371-3	2	0	23.7716
TSEN15	tRNA-splicing endonuclease subunit Sen15	Q8WW01;F2Z3M0;E9PPN1;H0YCV5;Q8WW01-2	2	0	23.7643
LRP1	Prolow-density lipoprotein receptor-related protein 1;Low-density lipoprotein receptor-related protein 1 85 kDa subunit;Low-density lipoprotein receptor-related protein 1 515 kDa subunit;Low-density lipoprotein receptor-related protein 1 intracellular domain	Q07954;Q6PJ72	4	0	23.7622
ARIH2	E3 ubiquitin-protein ligase ARIH2	O95376	2	0	23.7615
PCDH20	Protocadherin-20	Q8N6Y1	1	0	23.7558
SIGLEC16	Sialic acid-binding Ig-like lectin 16	A6NMB1	1	0.0056497	23.7537
APIP	Methylthioribulose-1-phosphate dehydratase	Q96GX9;S4R3D6;Q96GX9-3	4	0	23.7513
ECH1	Delta(3,5)-Delta(2,4)-dienoyl-CoA isomerase, mitochondrial	Q13011;M0QZW4;M0R248;M0R280;M0QXS7	7	0	23.7493
EMG1	Ribosomal RNA small subunit methyltransferase NEP1	Q92979	1	0.0056904	23.7488
FHL2	Four and a half LIM domains protein 2	Q14192;J3KNW4;A0A0A0MSG2	2	0	23.7486
SDAD1	Protein SDA1 homolog	Q9NVU7;E7EW05;Q9NVU7-2	2	0	23.7431
FKBP10	Peptidyl-prolyl cis-trans isomerase FKBP10;Peptidyl-prolyl cis-trans isomerase	Q96AY3;K7ESG6;C9JPC3;K7ELI6	3	0	23.743
GALNT18	Polypeptide N-acetylgalactosaminyltransferase 18	Q6P9A2	3	0	23.7393
HSPB11	Intraflagellar transport protein 25 homolog	Q9Y547;A6NIR2;X6R7Y7	1	0.00083998	23.7234
NUDT2	Bis(5-nucleosyl)-tetraphosphatase [asymmetrical]	P50583	2	0	23.722
AHNAK2	Protein AHNAK2	Q8IVF2;Q8IVF2-3	5	0	23.7151
TTC9C	Tetratricopeptide repeat protein 9C	Q8N5M4;E9PKV8;H0YDR3;E7EST3;Q8N5M4-2	2	0	23.7089
PRPF4	U4/U6 small nuclear ribonucleoprotein Prp4	O43172;O43172-2	5	0	23.7073
MSH2	DNA mismatch repair protein Msh2	P43246;V9H019;E9PHA6;A0A087X078;P43246-2;V9H0B2;A0A087X1E7;V9H015;C9J809	6	0	23.706
RTN4R	Reticulon-4 receptor	H7C0V4;H7C215;Q9BZR6	4	0	23.699
RAB1B;RAB1C	Ras-related protein Rab-1B;Putative Ras-related protein Rab-1C	Q9H0U4;E9PLD0;Q92928	5	0.00084104	23.6977
PPIC	Peptidyl-prolyl cis-trans isomerase C	P45877	2	0	23.6947
RRM1	Ribonucleoside-diphosphate reductase large subunit	P23921;E9PL69	2	0	23.6875
PBK	Lymphokine-activated killer T-cell-originated protein kinase	Q96KB5;E5RFX4;Q96KB5-2	3	0	23.6846
RPL31	60S ribosomal protein L31	P62899;P62899-3;P62899-2;B8ZZK4;C9JU56;B7Z4E3;B7Z4C8;H7C2W9	3	0.00084782	23.6837
PDCL3	Phosducin-like protein 3	Q9H2J4;H7BZP2	3	0	23.6808
RAB21	Ras-related protein Rab-21	Q9UL25	2	0	23.6777
CACNG6	Voltage-dependent calcium channel gamma-6 subunit	Q9BXT2	1	0.0081633	23.6768
DNM2	Dynamin-2	P50570;P50570-2;P50570-5;P50570-3;P50570-4;Q05193;Q9UQ16;Q9UQ16-3;Q9UQ16-4;K7EMQ3;E5RHK8;A0A0D9SFB1;A0A0D9SFE4;Q9UQ16-5;Q05193-5;Q05193-3;Q9UQ16-2;Q05193-2	4	0	23.6767
CSNK2A2	Casein kinase II subunit alpha	P19784;H3BNI9;H3BSA1	3	0	23.6744
UBA5	Ubiquitin-like modifier-activating enzyme 5	Q9GZZ9;E7EWE1;E7EQ61;C9J0F6;C9J5W5;C9JRV9;Q9GZZ9-2	2	0	23.6723
ZRANB2	Zinc finger Ran-binding domain-containing protein 2	O95218;O95218-2;A0A0C4DGV5	2	0	23.6689
RBM15	Putative RNA-binding protein 15	Q96T37;A0A087WWP4;Q96T37-4;Q96T37-2;Q96T37-3	2	0	23.6649
SLAIN2	SLAIN motif-containing protein 2	Q9P270	2	0	23.6638
OSBP	Oxysterol-binding protein 1	P22059;H0YCV6	3	0	23.6617
CCNB1	G2/mitotic-specific cyclin-B1	P14635;E9PC90;P14635-2;D6RHI0	3	0	23.6599
LIN7C	Protein lin-7 homolog C	Q9NUP9;G3V1D4;O14910;J3KN23;H0YIA8	3	0	23.6543
TRAP1	Heat shock protein 75 kDa, mitochondrial	Q12931;Q12931-2;I3L239;I3L0K7	4	0	23.652
CST1	Cystatin-SN	P01037	2	0	23.6497
QPCT	Glutaminyl-peptide cyclotransferase	Q16769;B5MCZ9;Q16769-2	1	0	23.6437
PDS5A	Sister chromatid cohesion protein PDS5 homolog A	Q29RF7	3	0	23.6416
FUT11	Alpha-(1,3)-fucosyltransferase 11	Q495W5;Q495W5-2	3	0	23.6404
XYLT2	Xylosyltransferase 2	Q9H1B5	3	0	23.6382
XPO5	Exportin-5	Q9HAV4;E2QRM3;H0Y3W3	3	0	23.6381
AP3B1	AP-3 complex subunit beta-1	O00203;O00203-3;H0YBD0	5	0	23.6352
WTAP	Pre-mRNA-splicing regulator WTAP	Q15007;Q15007-2;A0A087X1R4	4	0	23.6296
SEC31A	Protein transport protein Sec31A	O94979;O94979-9;D6REX3;O94979-6;O94979-3;O94979-10;O94979-4;O94979-2;O94979-8;H0Y8W8;H7BXG7;O94979-7;H0Y9T9;D6RHZ5;O94979-5	4	0	23.6261
LTBP3	Latent-transforming growth factor beta-binding protein 3	Q9NS15;Q9NS15-2;H0YC99;E9PJR2;E9PKW1;E9PRF2;H0YCQ2;E9PPT7;E9PQR0;E9PR84	4	0	23.6214
MGAT1	Alpha-1,3-mannosyl-glycoprotein 2-beta-N-acetylglucosaminyltransferase	P26572;D6RA48;D6RBS3;D6RAK2;D6R9U2;D6RD15;D6RB69;D6RHZ8;D6RF69	3	0	23.6213
ARMT1	Protein-glutamate O-methyltransferase	Q9H993;F5GZY1	1	0	23.6212
ITGA2	Integrin alpha-2	P17301;E7EMF1;E7ESP4;E9PB77	3	0	23.621
CPA4	Carboxypeptidase A4	Q9UI42;Q9UI42-2;C9J3P4;C9J6N7;B7Z5J4	2	0	23.6166
ANXA6	Annexin A6;Annexin	P08133;E5RK69;P08133-2;E7EMC6;E5RIU8;E5RJR0;E5RI05;E5RJF5;E5RK63;E5RFF0	3	0	23.6131
UBE2E1;UBE2E2	Ubiquitin-conjugating enzyme E2 E1	P51965;C9J2P0;H7C061;B7Z306;P51965-2;P51965-3;A0A087X283	2	0.0019755	23.6093
EIF2B5	Translation initiation factor eIF-2B subunit epsilon	Q13144;E9PC74;C9JRD9	3	0	23.6083
KCTD14	BTB/POZ domain-containing protein KCTD14	Q9BQ13;Q9BQ13-2	2	0	23.6078
HRSP12	Ribonuclease UK114	P52758;H0YBX3;H0YB34	2	0	23.6067
ABI1	Abl interactor 1	Q8IZP0;Q8IZP0-3;Q8IZP0-2;B6VEX4;A0A0A0MRT6;Q8IZP0-10;Q8IZP0-8;Q8IZP0-7;Q8IZP0-4;Q8IZP0-5;Q8IZP0-6;Q8IZP0-9;Q8IZP0-12;Q8IZP0-11	2	0	23.6028
PRPF40A	Pre-mRNA-processing factor 40 homolog A	O75400;O75400-2;O75400-3;F5H578	3	0	23.6022
HBS1L	HBS1-like protein	Q9Y450;B7Z524;H0YDX7;J3QT46;Q9Y450-4;E9PS53;H0YES5;E9PHZ9	2	0.001224	23.5979
SCAMP3	Secretory carrier-associated membrane protein 3	O14828	1	0.0071081	23.5938
WDR43	WD repeat-containing protein 43	Q15061	2	0.0016293	23.5937
DCTN4	Dynactin subunit 4	Q9UJW0;Q9UJW0-3;E5RGG1;H9KVE0;Q9UJW0-2;E5RI97	3	0	23.5937
SON	Protein SON	P18583;P18583-3;P18583-5;H7C1M2;P18583-6;P18583-2;P18583-10;P18583-4;P18583-7;P18583-9	2	0.004257	23.5914
KEAP1	Kelch-like ECH-associated protein 1	Q14145;K7EJ49;K7EJD8;K7ESE0;K7EQX2	5	0	23.5895
TK1	Thymidine kinase, cytosolic;Thymidine kinase	P04183;K7ERV3;K7ENW5;K7ES52;K7ERJ1	3	0	23.5891
GMFG	Glia maturation factor gamma	O60234;M0QYG8;M0R1D2;M0R0C1;M0QYJ8;M0QX47	4	0.0019841	23.5783
SOD2	Superoxide dismutase [Mn], mitochondrial;Superoxide dismutase	P04179;A0A0C4DFU1;A0A0C4DFU2;P04179-4;P04179-2;F5H3C5;F5H4R2;F5GYZ5;G8JLJ2;A0A0C4DG56;P04179-3	3	0	23.5777
MAX	Protein max	P61244;P61244-2;Q6V3B1;G3V563;G3V5L1;G3V2R5;P61244-3;P61244-4	1	0	23.5759
VPS28	Vacuolar protein sorting-associated protein 28 homolog	Q9UK41;E9PQR7;Q9UK41-2;E9PM90;E9PR04	3	0	23.5713
STK24	Serine/threonine-protein kinase 24;Serine/threonine-protein kinase 24 36 kDa subunit;Serine/threonine-protein kinase 24 12 kDa subunit	Q9Y6E0;Q9Y6E0-2;B4DR80;Q5JV98	3	0	23.5705
NXN	Nucleoredoxin	Q6DKJ4;A0A0G2JQK5;Q6DKJ4-2;Q6DKJ4-3	3	0	23.5682
ALYREF		E9PB61	10	0	23.5681
FXR2	Fragile X mental retardation syndrome-related protein 2	P51116	6	0	23.5658
PABPN1	Polyadenylate-binding protein 2	Q86U42;Q86U42-2	2	0	23.5648
CEP170	Centrosomal protein of 170 kDa	Q5SW79;Q5SW79-2;H0Y2V6;Q5SW79-3;H0Y4T4	2	0	23.5645
MAGED2	Melanoma-associated antigen D2	Q9UNF1;Q5H909;Q9UNF1-2;Q5H907	2	0	23.5638
SMNDC1	Survival of motor neuron-related-splicing factor 30	O75940	3	0	23.562
NOTCH1	Neurogenic locus notch homolog protein 1;Notch 1 extracellular truncation;Notch 1 intracellular domain	P46531	2	0	23.5605
UTP18	U3 small nucleolar RNA-associated protein 18 homolog	Q9Y5J1	1	0	23.5602
BROX	BRO1 domain-containing protein BROX	Q5VW32;F5GXQ0;Q5VW32-2;Q5VW33	2	0	23.5587
HADH	Hydroxyacyl-coenzyme A dehydrogenase, mitochondrial	Q16836;E9PF18;A0A0A0MSE2;Q16836-3;Q16836-2	3	0	23.5581
UBXN7	UBX domain-containing protein 7	O94888;F8WB69;C9JAT7	2	0	23.5575
MPHOSPH10	U3 small nucleolar ribonucleoprotein protein MPP10	O00566;U3KQ48	2	0	23.5571
UBE2D4;UBE2D1	Ubiquitin-conjugating enzyme E2 D4;Ubiquitin-conjugating enzyme E2 D1	Q9Y2X8;P51668;A0A087WW00;C9J9H9	2	0.0012361	23.5558
SSU72	RNA polymerase II subunit A C-terminal domain phosphatase SSU72	Q9NP77;Q9NP77-2	1	0	23.5541
EXOSC3	Exosome complex component RRP40	Q9NQT5-2;Q9NQT5	1	0	23.5525
TJP1	Tight junction protein ZO-1	Q07157;Q07157-2;A0A087X0K9;G5E9E7;G3V1L9	4	0	23.5495
APPL1	DCC-interacting protein 13-alpha	Q9UKG1	2	0	23.5467
DYNC1LI2	Cytoplasmic dynein 1 light intermediate chain 2	O43237;O43237-2;J3KRI4;H3BUM4	3	0	23.5456
ARRB1;ARRB2;DKFZp686L0365;ARR3	Beta-arrestin-1;Beta-arrestin-2;Arrestin-C	P49407;P49407-2;P32121;K7EL17;H0YET9;Q68DZ5;E9PM35;A0A087WWQ5;P36575-2;P36575;P32121-5;P32121-2;P32121-3;P32121-4	2	0	23.5445
NRCAM	Neuronal cell adhesion molecule	Q92823;C9JYY6;F8W775;Q92823-3;Q92823-4;Q92823-6;Q92823-2;Q92823-5;C9JH43;A0A087X2B3	3	0	23.5442
NME7	Nucleoside diphosphate kinase 7	Q9Y5B8;B4DXC8;Q9Y5B8-2;E9PNU1	3	0	23.5427
CEBPZ	CCAAT/enhancer-binding protein zeta	Q03701;A0A087X1N2	1	0	23.5316
VTA1	Vacuolar protein sorting-associated protein VTA1 homolog	Q9NP79;Q5TGM0;A0A087WY55;Q9NP79-2	2	0	23.5287
CSK	Tyrosine-protein kinase CSK	P41240;P42679;P42679-2;H3BUM9;K7ENL8;K7ES68;K7EQY5;A0A087WUR1;P42679-3	3	0	23.5264
XPO1	Exportin-1	O14980	5	0	23.5189
AKT1S1	Proline-rich AKT1 substrate 1	Q96B36;Q96B36-3;Q96B36-2;M0R2V8;H9KV91	3	0	23.5189
		M0QYT0;M0R076	12	0	23.5129
TOLLIP	Toll-interacting protein	Q9H0E2;E9PP67;E9PQ25;F2Z2Y8;E7EN89;Q9H0E2-2;E9PNS3	3	0	23.5099
NUP37	Nucleoporin Nup37	Q8NFH4;F8VTY2	2	0.001624	23.5064
PTPN23	Tyrosine-protein phosphatase non-receptor type 23	Q9H3S7;R4GMM7	5	0	23.5042
SRRM1	Serine/arginine repetitive matrix protein 1	Q8IYB3;A9Z1X7;M0R088;E9PCT1;Q8IYB3-2	1	0.0016188	23.5014
YTHDC1	YTH domain-containing protein 1	Q96MU7;Q96MU7-2;J3QR07;J3KS01	2	0	23.4979
TIGAR	Fructose-2,6-bisphosphatase TIGAR	Q9NQ88	2	0.0035239	23.4957
CSRP2	Cysteine and glycine-rich protein 2	Q16527;F8VQR7;F8VW96	3	0	23.4914
NRGN	Neurogranin;NEUG(55-78)	Q92686	1	0	23.4903
OAT	Ornithine aminotransferase, mitochondrial;Ornithine aminotransferase, hepatic form;Ornithine aminotransferase, renal form	P04181;P04181-2	3	0	23.4852
NRD1	Nardilysin	O43847;O43847-2;G3V1R5;A0A087WYK8;B1AKJ5;H0Y5G9;F5H7V1	3	0	23.482
TSSC1	Protein TSSC1	Q53HC9;D3YTH5;F8WDX0;F8WB12;F8WDS8;C9J0U9;A8MUM1	2	0.0067441	23.4764
TACSTD2	Tumor-associated calcium signal transducer 2	P09758	3	0	23.4759
YME1L1	ATP-dependent zinc metalloprotease YME1L1	Q96TA2;Q96I63;Q96TA2-3;Q96TA2-2	1	0	23.4739
SAMHD1	Deoxynucleoside triphosphate triphosphohydrolase SAMHD1	Q9Y3Z3;Q9Y3Z3-3;Q9Y3Z3-4;Q9Y3Z3-2	3	0	23.472
CST2	Cystatin-SA	P09228	2	0	23.4699
TRMT6	tRNA (adenine(58)-N(1))-methyltransferase non-catalytic subunit TRM6	Q9UJA5;Q9UJA5-4;Q9UJA5-3;Q9UJA5-2	4	0	23.4634
IGF2	Insulin-like growth factor II;Insulin-like growth factor II;Insulin-like growth factor II Ala-25 Del;Preptin	P01344;P01344-2;P01344-3	2	0	23.4614
PATL1	Protein PAT1 homolog 1	Q86TB9;Q86TB9-4	1	0	23.4568
S100A7A;S100A7	Protein S100-A7A;Protein S100-A7	Q86SG5;P31151	1	0.00042427	23.4487
TUFM	Elongation factor Tu, mitochondrial	P49411	2	0	23.4487
MSH6	DNA mismatch repair protein Msh6	P52701;A0A087WWJ1;P52701-2;P52701-3;P52701-4;F8W7G9;F8WAX8	4	0	23.4472
AP1M1	AP-1 complex subunit mu-1	Q9BXS5;K7EJL1;E7ENJ6;Q9BXS5-2	1	0.0099301	23.4441
SRPR	Signal recognition particle receptor subunit alpha	P08240;P08240-2	1	0	23.4429
GNPDA2	Glucosamine-6-phosphate isomerase 2	Q8TDQ7;Q8TDQ7-3;Q8TDQ7-2;Q8TDQ7-4;Q8TDQ7-5	7	0	23.4405
ADAM19	Disintegrin and metalloproteinase domain-containing protein 19	Q9H013;E5RIS2;Q9H013-2	2	0	23.4392
UTRN	Utrophin	P46939;P46939-2;Q5T097;P46939-4;H0Y337;A0A0D9SG57;A0A0A0MSM3;P46939-3	5	0	23.4371
ARIH1	E3 ubiquitin-protein ligase ARIH1	Q9Y4X5;A0A087WT96;H3BSK4;H3BNB9	3	0	23.4344
TRIP12	E3 ubiquitin-protein ligase TRIP12	Q14669-3;C9JLD7;G5E9G6;Q14669;F8W9P3;C9JLJ5;C9JSX9;Q14669-2;Q14669-4	3	0	23.4334
TIMP4	Metalloproteinase inhibitor 4	Q99727	2	0.0012458	23.4327
BLVRA	Biliverdin reductase A	P53004;C9J1E1	2	0	23.4293
CHPF	Chondroitin sulfate synthase 2	Q8IZ52;Q8IZ52-4;Q8IZ52-2	3	0	23.4266
DNPEP	Aspartyl aminopeptidase	C9JBE1;E7ETB3;Q9ULA0;E5RJ35;E7EPX3;B9ZVU2;F8WAN0;E7EMB6	2	0	23.4228
PCDHB2	Protocadherin beta-2	Q9Y5E7	4	0	23.4222
CNOT7	CCR4-NOT transcription complex subunit 7	Q9UIV1;Q9UIV1-2	2	0	23.4184
U2AF1	Splicing factor U2AF 35 kDa subunit	Q01081;Q01081-4;Q01081-2;Q8WU68;Q8WU68-3	3	0	23.4108
POLDIP3	Polymerase delta-interacting protein 3	Q9BY77;F6VRR5;Q9BY77-2;F8WCX5	2	0	23.4098
GUK1	Guanylate kinase	Q16774;B1ANH5;B1ANH6;B1ANH0;B1ANG9;B1ANH2;B1ANH3;Q16774-2;Q16774-3	2	0	23.4077
PIP4K2A;PIP4K2B	Phosphatidylinositol 5-phosphate 4-kinase type-2 alpha;Phosphatidylinositol 5-phosphate 4-kinase type-2 beta	P48426;P48426-2;P78356;S4R320;H7BXS3	2	0	23.3993
SEC22B	Vesicle-trafficking protein SEC22b	O75396;A0A087X1A9	3	0	23.397
YLPM1	YLP motif-containing protein 1	P49750;P49750-4;H0YIQ2;P49750-3;F8VU51	3	0	23.3957
MRPL12	39S ribosomal protein L12, mitochondrial	P52815;B4DLN1	3	0	23.3955
TLDC1	TLD domain-containing protein 1	Q6P9B6;H3BM75	3	0	23.3948
RB1	Retinoblastoma-associated protein	P06400	3	0	23.3935
GOLGA4	Golgin subfamily A member 4	Q13439;Q13439-5;H0Y6I0;Q13439-3;Q13439-4;C9JHJ5	3	0	23.3934
CDK6	Cyclin-dependent kinase 6	Q00534	3	0	23.3894
RPRD1B	Regulation of nuclear pre-mRNA domain-containing protein 1B	Q9NQG5;Q96P16;E9PIQ9;A2A2M0;A0A0C4DGQ6;Q96P16-3	3	0	23.3863
SLC7A5	Large neutral amino acids transporter small subunit 1	Q01650	1	0	23.3834
GATAD2A	Transcriptional repressor p66-alpha	Q86YP4;Q86YP4-2;Q86YP4-3;C9JVY3;V9GY85;H7C3H1;C9JMI3;C9JGN4;C9JHD7;C9JJK9	3	0	23.381
EXOSC9	Exosome complex component RRP45	Q06265;Q06265-2;D6R905;D6RIY6;D6RAP4;H0Y9L5;D6RA17;Q06265-3;Q06265-4	2	0	23.3797
BABAM1	BRISC and BRCA1-A complex member 1	Q9NWV8;M0R0I0;M0R3F4;M0QXG9;M0R2A4;M0R2K3;M0R193;M0R2I2;J3KQS6;Q9NWV8-3;Q9NWV8-2;M0QYV1;M0QY17	3	0	23.3717
DSG1	Desmoglein-1	Q02413	2	0	23.3699
OSBPL8	Oxysterol-binding protein-related protein 8;Oxysterol-binding protein	Q9BZF1;F8VVD3;F8VVE7;F8VZ43;F8VUA7;F8VQX7;Q9BZF1-3;Q9BZF1-2	1	0	23.3598
EIF4EBP1	Eukaryotic translation initiation factor 4E-binding protein 1	Q13541	2	0.0035211	23.3597
CFDP1	Craniofacial development protein 1	Q9UEE9	2	0.0019802	23.3592
COL1A2	Collagen alpha-2(I) chain	P08123;A0A087WTA8	3	0	23.3589
CKAP2	Cytoskeleton-associated protein 2	Q8WWK9;Q8WWK9-4;Q8WWK9-6;Q8WWK9-5;C9J7Y4	3	0	23.3564
RRAS2;RRAS	Ras-related protein R-Ras2;Ras-related protein R-Ras	P62070;A0A0C4DGH2;P62070-4;P10301;E9PK85;P62070-3;E9PQK5;E9PQC5;P62070-2	3	0	23.3545
ASPH	Aspartyl/asparaginyl beta-hydroxylase	Q12797;Q12797-10;E5RG29;A0A0A0MSK8;E5RG56;Q12797-9;Q12797-6;Q12797-5;Q12797-8;Q12797-2	3	0	23.3512
ITGB6	Integrin beta-6;Integrin beta	P18564;A0A087WXP3;E9PEE8;P18564-2	1	0.0099374	23.3511
C11orf98		A0A0B4J220	1	0.0016181	23.3458
ARHGEF7	Rho guanine nucleotide exchange factor 7	Q14155;Q14155-1;E9PDQ5;B1ALK7;Q14155-6;Q14155-5;Q14155-2;Q14155-3;F6SJA5;E7EUY6	2	0	23.3412
CASP8	Caspase-8;Caspase-8 subunit p18;Caspase-8 subunit p10	Q14790;Q14790-9;Q14790-3;Q14790-2;Q14790-4;E7EQ01;E7EVN1;E7ETB7;E7EQ06;H7C0E2;A0A0A0MS31;Q14790-6;Q14790-5;Q14790-8;Q14790-7	2	0	23.3389
ENY2	Transcription and mRNA export factor ENY2	Q9NPA8;E5RHX8;Q9NPA8-2;J3KNT2;E5RI00;E5RHT9;E5RJ84	2	0	23.3378
BAX	Apoptosis regulator BAX	Q07812;Q07812-5;Q07812-7;Q07812-8;Q07812-2	1	0	23.3377
TACC3	Transforming acidic coiled-coil-containing protein 3	Q9Y6A5;H0Y8F2	2	0	23.3374
TACC2	Transforming acidic coiled-coil-containing protein 2	O95359;O95359-2;Q4VXL4;D6RAA5;Q4VXL8;E7EMZ9;E9PBC6;O95359-6;O95359-1;O95359-5;O95359-3;H0Y9C3;H0Y911	3	0	23.3367
PPP6R3	Serine/threonine-protein phosphatase 6 regulatory subunit 3	Q5H9R7;H7BXH2;E9PKF6;Q5H9R7-4;Q5H9R7-6;Q5H9R7-2;Q5H9R7-5;H0YEN2;E9PQP7;H0YDK9;E9PK08;Q5H9R7-3	3	0	23.3303
TRIP6	Thyroid receptor-interacting protein 6	Q15654;A0A0D9SFS2	3	0	23.3281
FAF1	FAS-associated factor 1	Q9UNN5;B3KT28;Q9UNN5-2;B1ANM7	4	0	23.3268
SDC2	Syndecan-2;Syndecan	P34741;E5RJB8;E5RHU3;E7ESK6;E9PBI9	1	0	23.314
U2SURP	U2 snRNP-associated SURP motif-containing protein	O15042;E7ET15;O15042-2;C9J5L1;H7C4V2;E7EW00;H0Y8D9;O15042-3	2	0	23.3104
ATP6V1E1	V-type proton ATPase subunit E 1	P36543;P36543-3;P36543-2	2	0	23.3087
ARFGAP2	ADP-ribosylation factor GTPase-activating protein 2	Q8N6H7;E9PQP3;A0A0D9SF70;G5E9L0;Q8N6H7-2;E9PIY6;Q8N6H7-3	4	0	23.3081
LDLRAD3	Low-density lipoprotein receptor class A domain-containing protein 3	E9PR86;Q86YD5-2;Q86YD5	1	0	23.303
GTF2I	General transcription factor II-I	P78347;P78347-2;P78347-4;P78347-3;P78347-5	2	0.0019936	23.3014
PDGFA	Platelet-derived growth factor subunit A	P04085;H7BYW6;P04085-2;A0A0A0MSC4	3	0	23.3005
CARHSP1	Calcium-regulated heat stable protein 1	Q9Y2V2;H3BTK3;I3L3X8;H3BSW7;H3BUY4;H3BPY5;H3BNU9	1	0.0012407	23.2991
HGS	Hepatocyte growth factor-regulated tyrosine kinase substrate	O14964;I3L1P5;O14964-2	2	0	23.2975
SEC23IP	SEC23-interacting protein	Q9Y6Y8;A0A0C4DH82;Q9Y6Y8-2	2	0.0042537	23.2921
THBD	Thrombomodulin	P07204	1	0	23.2914
EPS15L1	Epidermal growth factor receptor substrate 15-like 1	Q9UBC2;Q9UBC2-2;M0R165;Q9UBC2-4;Q9UBC2-3;M0R1V5;M0R2S2;K7EJR2;M0R330;M0QX30	4	0	23.2872
RCN2	Reticulocalbin-2	Q14257;Q14257-2;H0YL43;A8MXP8	3	0	23.2845
SDSL	Serine dehydratase-like	Q96GA7;F8VYZ3;H0YIA2;H0YID3	3	0	23.2844
SNRPA1	U2 small nuclear ribonucleoprotein A	P09661;H0YLR3;H0YMA0	1	0.0012428	23.2764
PSMD10	26S proteasome non-ATPase regulatory subunit 10	O75832;B1AJY7;B1AJY5;O75832-2	2	0	23.2757
ARHGAP17	Rho GTPase-activating protein 17	Q68EM7;Q68EM7-2;I3L4P6;C9IZD3;Q68EM7-4;Q68EM7-7;Q68EM7-3;Q68EM7-6;Q68EM7-5	2	0	23.2744
TRAFD1	TRAF-type zinc finger domain-containing protein 1	O14545	2	0.00083647	23.2738
UQCRH	Cytochrome b-c1 complex subunit 6, mitochondrial	P07919	1	0	23.2736
SMARCC1	SWI/SNF complex subunit SMARCC1	Q92922	1	0.0078329	23.2628
[truncated: 603 more rows]
